# Supplementary material for: Neoplastic cell enrichment of tumor tissues using coring and laser microdissection for proteomic and genomic analyses of pancreatic ductal adenocarcinoma
Source: Clin Proteomics. 2022 Oct 20;19:36. doi: 10.1186/s12014-022-09373-x (PMC9583468; doi:10.1186/s12014-022-09373-x)
Supplement: Supplementary file 1 — Additional file 1: Table S1. Clinical information of study cases. Table S2. Expression of proteins from the PDAC tumors and NATs [file 12014_2022_9373_MOESM1_ESM.xlsx]

## Sheet: readme
Table Comparison between LMD and Bulk (LVB), and between Coring and Bulk (CVB).
Log2FC	Log2 Fold change (FC) values of CVB and LVB in all three samples
22 proteins	22 overlapped proteins in all three samples while FC(CVB) > 1.5 and FC(LVB) > 1.5
26 proteins	26 overlapped proteins in samples C3L-01032 and C3L-01160 while FC(CVB) > 1.5 and FC(LVB) > 1.5
sheet=Log2FC
Gene	Gene symbols of proteins
C3L-01032-T-CVB	Log2 Fold change values of Coring - Bulk in C3L-01032 tumor sample
C3L-01032-T-LVB	Log2 Fold change values of LMD - Bulk in C3L-01032 tumor sample
C3L-01160-T-CVB	Log2 Fold change values of Coring - Bulk in C3L-01160 tumor sample
C3L-01160-T-LVB	Log2 Fold change values of LMD - Bulk in C3L-01160 tumor sample
C3L-01158-T-CVB	Log2 Fold change values of Coring - Bulk in C3L-01158 tumor sample
C3L-01158-T-LVB	Log2 Fold change values of LMD - Bulk in C3L-01158 tumor sample

## Sheet: Supplemental Table 1
Supplementary Table 1. Clinical information of studied cases
	Cases	Age	Sex	Tumor site	Histology type	Tumor cellularity
1	C3L-01032	52	Female	Pancreatic head	Ductal adenocarcinoma	>80%
2	C3L-01160	60	Female	Pancreatic head	Ductal adenocarcinoma	0.4
3	C3L-01158	69	Female	Pancreatic head	Ductal adenocarcinoma	<10%
4	C3L-03624	69	Female	Pancreatic head	Ductal adenocarcinoma	0.1
5	C3N-01897	56	Male	Pancreatic head	Ductal adenocarcinoma	0.3
6	C3N-02997	73	Male	Pancreatic head	Ductal adenocarcinoma	0.3
7	C3N-02591	61	Male	Pancreatic head	Ductal adenocarcinoma	0.25
8	C3N-02590	68	Female	Pancreatic head	Ductal adenocarcinoma	0.3

## Sheet: Supplemental Table 2
Supplemental Table 2. Expression of proteins from PDAC tumors and NATs
Gene	C3L-01032_T_lmd	C3L-01032_NAT_lmd	C3L-01032_T_core	C3L-01032_NAT_core	C3L-01032_T_bulk	C3L-01032_NAT_bulk	C3L-01158_T_lmd	C3L-01158_NAT_lmd	C3L-01158_T_core	C3L-01158_NAT_core	C3L-01158_T_bulk	C3L-01158_NAT_bulk	C3L-01160_T_lmd	C3L-01160_NAT_lmd	C3L-01160_T_core	C3L-01160_NAT_core	C3L-01160_T_bulk	C3L-01160_NAT_bulk
A1BG	23.8808	23.8012	24.8574	22.7466	24.3769	23.5696	22.9494	22.8413	23.2595	22.7607	23.7601	22.8364	23.3639	23.9141	23.3986	23.9586	24.1305	23.5421
A1CF	19.8935	20.6933	19.2493	22.9508	19.2709	24.1775	20.9209	21.4125	19.3857	21.8706	19.8632	21.6573	19.6912	19.9959	19.5664	21.7002	19.6279	22.8052
A2M	22.8408	25.2415	26.7774	25.2747	26.879	26.0063	23.8715	25.3318	25.4204	26.031	25.9371	25.6668	22.8208	25.3019	25.3702	26.0623	26.1866	25.9139
A2ML1	22.565	21.713	23.4965	20.9938	23.6774	21.8129	None	None	None	None	None	None	23.2039	21.5626	23.3169	21.4933	22.8099	21.1302
AAAS	19.8861	20.1773	20.0619	19.6086	20.4969	19.1163	21.43	20.6926	20.2738	19.9068	20.364	19.8941	20.602	20.3165	20.5331	19.8632	20.5442	19.4384
AACS	21.5336	22.0739	21.3142	21.4155	21.6715	21.1259	21.2232	22.8735	21.4154	20.709	21.5772	20.4677	21.7978	21.6804	21.4252	21.355	21.3802	21.5468
AAED1	16.9675	16.7387	17.0734	16.2983	17.0608	16.5547	20.4924	19.608	16.0949	16.6804	16.2013	17.2436	None	None	None	None	None	None
AAGAB	20.8544	20.6388	21.3232	20.8257	21.3857	20.5669	19.7236	20.2375	21.0035	20.9028	20.8369	19.4519	20.2697	21.0393	21.1334	22.0797	21.0056	20.4317
AAK1	21.3755	20.2383	21.5188	22.1212	21.7038	22.505	21.3826	21.5624	22.1931	21.6146	22.1173	21.8123	21.5267	21.6385	21.555	22.4027	21.8272	22.7976
AAMDC	22.6043	21.0521	22.9829	22.6027	22.4181	20.6113	21.8878	22.0691	22.341	21.4925	22.4979	20.8662	21.981	21.7191	22.0025	24.7729	22.444	21.106
AAMP	20.0264	21.1368	21.4993	21.8573	21.271	21.2303	20.4283	20.3987	21.5135	21.5698	21.4168	21.4068	20.7882	20.7741	21.5705	23.3146	21.3796	22.539
AAR2	20.393	20.1522	19.8944	19.997	20.3942	21.0069	20.0912	20.368	20.034	19.3845	20.205	20.5914	19.6636	20.0155	19.7697	20.019	19.9751	20.8069
AARS	24.9838	25.7343	25.5807	26.5417	25.8362	26.0443	25.3655	26.0314	25.8886	26.6213	26.3081	26.2937	25.5946	26.0861	26.1506	25.4597	26.1101	26.2224
AARS2	22.0656	22.7596	22.1903	22.77	22.235	21.9415	22.7183	21.3602	22.5762	23.0592	21.9467	22.5816	23.1191	22.9178	22.7152	22.4557	22.5747	22.5247
AARSD1	21.2026	21.3199	21.7634	22.085	21.6626	23.0711	21.0606	20.0379	21.4672	21.2725	21.6193	21.5405	22.0841	22.1101	22.2004	21.9206	21.9653	21.8208
AASDHPPT	20.5728	20.9877	20.7164	20.1296	20.9735	20.312	21.4769	21.3812	21.3129	19.7354	21.451	19.8659	20.9509	20.695	21.3038	20.4134	21.2384	20.3002
AASS	21.1333	21.4642	20.6406	23.4063	20.9779	24.1658	22.2806	22.0365	21.7174	22.768	21.6309	22.2966	21.8787	21.1259	21.898	21.8529	21.9493	21.8013
AATF	19.817	19.7751	19.8124	19.2692	19.6947	18.8467	None	None	None	None	None	None	19.7151	19.6563	19.6189	19.5224	19.4286	19.9741
ABAT	23.7051	24.0535	22.4615	27.1231	22.7494	26.6336	23.5125	23.9741	23.0142	25.8941	23.072	25.0065	22.7761	24.32	22.8329	24.4504	23.1641	26.0648
ABCA1	18.6913	17.9449	17.4335	17.2459	17.2723	16.8591	None	None	None	None	None	None	None	None	None	None	None	None
ABCA2	17.7537	None	18.0865	17.2382	17.9583	16.8958	None	None	None	None	None	None	None	None	None	None	None	None
ABCB1	None	None	None	None	None	None	None	None	None	None	None	None	17.3931	16.0401	14.9084	16.7058	14.8143	14.8701
ABCB10	19.0498	15.6916	17.3282	18.3928	17.4047	18.068	18.0701	None	18.1915	18.6593	17.6542	18.9127	18.743	15.5219	18.6179	17.4109	18.2525	18.2674
ABCB6	18.1924	17.8349	17.7473	17.7496	17.7284	17.5685	21.3818	20.1335	17.9981	17.4632	17.8573	18.3343	19.1037	18.93	17.644	18.4571	17.7183	18.2324
ABCB7	21.1809	21.8405	19.6405	20.2167	19.886	19.5082	20.6228	20.0931	20.1513	20.5056	20.0476	20.9767	20.6778	19.8232	19.6268	20.0762	19.5829	20.0252
ABCB8	18.9442	19.7608	18.4336	18.2708	18.3056	18.2073	19.7568	20.1588	17.6788	19.2277	17.65	18.3005	19.4537	19.653	19.0433	18.9125	19.1933	19.3756
ABCC1	21.5763	21.4324	21.4841	20.7369	21.5734	21.1436	21.9144	22.4393	21.8939	21.3083	21.5823	21.4316	21.8125	21.1186	21.9158	21.1115	21.7421	22.0196
ABCC3	17.6438	None	17.8687	18.5949	18.3508	18.8025	18.5735	19.7371	18.839	20.1859	19.0392	20.9724	19.2315	20.1079	18.1641	19.1764	19.0195	19.6549
ABCC4	20.3264	18.5253	19.4025	19.7748	19.4936	19.6915	19.8302	19.6963	19.9819	19.7348	19.7978	20.5715	20.2986	19.5639	18.808	19.8451	19.0047	20.1966
ABCC9	None	None	None	None	None	None	21.3288	20.3054	19.6064	19.6079	19.7977	19.4939	19.5546	None	18.7359	18.6437	18.9582	17.2907
ABCD1	19.6054	19.3472	18.9707	19.3957	19.5685	19.9178	20.2697	19.8407	19.8092	19.4599	20.1138	19.5792	19.8516	16.9885	19.247	19.5138	19.4353	19.1961
ABCD3	22.0852	23.0495	21.893	22.2222	22.5458	21.5218	22.7294	22.9622	22.5868	22.7167	22.9688	23.3776	23.2292	22.7726	22.7287	21.5288	23.0967	22.4367
ABCD4	None	None	None	None	None	None	None	None	None	None	None	None	15.7198	15.6937	15.111	15.5469	15.4859	17.5369
ABCE1	22.8473	23.7765	24.0873	23.9757	24.2435	24.7766	23.3443	24.0727	23.955	24.6601	24.0639	24.7641	23.3275	24.0464	24.3081	22.7549	24.1304	24.4844
ABCF1	23.7823	24.1492	24.2688	24.5039	24.2438	25.1212	24.0601	23.3675	24.3642	24.866	24.4387	24.6253	23.8211	24.0224	24.4235	24.1071	24.3422	25.0845
ABCF2	23.0479	23.1213	23.0655	23.0826	23.0861	23.1052	22.7528	22.4095	23.2965	23.3967	23.2987	23.6171	22.5569	22.2718	23.2905	22.7209	23.2497	23.2248
ABCF3	23.0913	22.7431	23.4974	23.2636	23.541	22.9407	23.1096	23.3622	23.2936	23.0596	23.4279	22.8639	22.9171	22.923	23.5192	22.9082	23.3721	22.7383
ABCG1	16.266	16.5299	16.8485	14.9099	17.0541	15.021	None	None	None	None	None	None	18.6308	19.1658	16.9797	17.4924	17.3343	16.9243
ABHD10	22.6122	22.5459	23.0208	23.0494	23.0506	21.1113	22.2786	22.779	23.0797	23.0835	22.8109	21.7097	22.3048	22.2614	22.7762	23.5713	22.6751	21.2914
ABHD11	22.7565	22.6659	22.8041	22.8795	22.8246	22.3961	22.6726	23.9204	22.1626	22.9443	21.9733	22.5945	21.9534	22.8705	22.7525	22.7396	22.7869	22.7769
ABHD12	21.148	21.4335	20.5355	21.7531	20.3102	20.8769	21.8792	22.2488	20.9782	21.2154	20.9908	21.747	21.4834	22.4441	20.8276	21.1982	20.6229	21.0653
ABHD13	16.1744	16.0787	14.8428	15.6591	14.9026	14.843	None	None	None	None	None	None	17.2222	15.9392	15.0956	16.8489	15.0804	15.7172
ABHD14A-ACY1;ACY1	23.2855	24.2116	24.051	23.0715	23.8843	22.9357	22.4469	23.5724	22.9558	22.6631	23.1167	22.3095	23.1802	23.8658	23.5947	23.7693	23.9808	23.2912
ABHD14B	23.2246	23.0942	23.8014	22.8586	23.5583	21.6788	22.6688	23.1187	23.4193	23.1275	23.4418	22.4283	22.4273	22.6381	23.1698	25.1085	23.4752	22.507
ABHD16A	20.6566	21.26	20.3532	20.9298	20.9179	20.6751	21.3459	21.4697	21.1041	20.3582	21.1755	20.2708	20.8259	21.6854	20.9237	20.6795	21.2423	19.9973
ABHD17A	17.7503	18.0698	16.3946	16.6601	16.4781	16.6652	None	None	None	None	None	None	None	None	None	None	None	None
ABHD17B	17.4761	17.1335	16.1466	17.5115	16.736	18.1602	17.3115	17.1844	17.239	17.0753	16.795	18.4675	17.8943	17.8723	16.8176	18.3092	16.9686	19.108
ABHD17C	17.2243	17.4374	16.6076	16.0694	16.8489	16.1275	None	None	None	None	None	None	15.6587	None	16.1101	15.7242	16.3934	15.9314
ABHD2	18.2795	18.5438	17.126	19.0349	16.9675	17.5093	20.6435	20.0461	16.6032	18.0597	16.8725	18.3202	18.7349	17.5796	16.0896	17.0585	16.4827	17.1919
ABHD4	None	14.4247	15.6464	16.6775	16.0299	16.9852	None	None	None	None	None	None	16.0548	15.822	15.0974	15.3396	15.0702	15.8403
ABHD5	17.6414	15.7594	18.144	17.2581	18.6412	16.2763	None	None	None	None	None	None	None	None	None	None	None	None
ABHD6	18.4658	19.351	17.2297	18.4749	17.618	18.9625	19.4714	19.8069	18.7724	18.3327	18.6307	18.6242	18.7779	18.6959	18.5575	18.5908	18.616	19.0677
ABI1	22.8963	22.6533	22.8814	21.851	22.6292	22.5272	22.4737	22.311	22.2373	22.3956	22.3758	22.9027	22.4252	22.2826	22.3247	22.5328	22.5613	22.8591
ABI2	22.7911	21.3993	22.2613	22.3725	21.8468	22.4767	22.0791	22.4622	21.7347	21.845	21.9155	22.8017	22.0834	20.9786	22.1657	22.482	22.3288	21.6943
ABI3	21.0758	20.2811	21.1686	20.6298	21.2886	21.4953	21.7279	21.5075	22.1988	20.9889	21.636	21.6384	21.1	22.0121	21.0592	21.3443	20.9023	21.457
ABI3BP	22.4739	22.4632	21.8028	21.8396	21.9379	22.527	22.6333	22.8728	22.7782	24.3534	23.1848	23.8063	23.0172	22.7253	22.71	24.1252	23.2509	23.366
ABL1	20.8421	19.306	19.3594	19.5097	19.5027	20.1941	20.1996	19.6731	19.4429	19.5949	19.2478	19.8065	19.957	19.1217	19.5193	19.2791	19.3857	18.9526
ABL2	17.4925	16.7469	16.5662	17.0888	15.0666	15.2694	None	None	None	None	None	None	None	None	None	None	None	None
ABLIM1	23.1281	23.559	23.2821	24.2068	23.1584	23.2312	23.5693	23.7009	23.2512	23.7043	23.5743	23.2487	23.4111	23.092	23.1191	24.8531	22.7061	22.7784
ABLIM2	19.2634	20.7829	19.3329	20.3479	19.3605	20.4957	19.6289	19.424	18.5076	20.2266	17.9566	20.4028	18.7912	20.3731	18.9641	22.158	19.4158	21.18
ABLIM3	20.9589	20.2258	21.8988	20.671	21.2694	20.8379	None	None	None	None	None	None	21.2829	20.164	21.3251	20.8034	20.9452	20.1657
ABO	None	None	None	None	None	None	19.1737	19.7186	18.4523	19.5057	18.3227	19.5786	None	None	None	None	None	None
ABR	22.9725	23.2947	23.1475	22.613	23.3298	22.8378	23.3053	23.3621	23.0095	22.933	23.0409	23.5575	22.7576	23.0426	22.9446	22.6465	22.944	22.8162
ABRACL	21.8307	22.0441	21.7987	21.3205	21.8606	22.8576	22.347	22.5637	22.3176	23.2482	23.8989	25.1089	21.7103	22.4007	22.3059	20.7592	22.4618	21.5495
ABRAXAS1	20.8681	19.9925	20.7993	21.0591	20.8053	21.3644	20.5368	20.0289	20.7859	20.9853	20.2331	21.5683	20.7844	21.162	20.7353	19.0829	20.653	20.4927
ABRAXAS2	22.3635	21.982	22.1965	22.3814	22.1976	21.8381	22.0106	22.9689	22.6652	22.3775	22.6743	22.7638	22.0978	22.5595	22.3633	21.5466	22.6066	22.57
ABT1	19.5688	20.1358	19.5497	18.6195	19.4844	18.9575	None	None	None	None	None	None	None	None	None	None	None	None
ABTB2	None	None	None	None	None	None	None	None	None	None	None	None	17.1845	16.788	15.8868	17.5348	16.071	18.0567
ACAA1	22.3376	22.5885	23.1957	22.999	23.356	22.8473	21.7348	22.0817	22.3514	22.3532	22.3206	20.4062	22.3722	22.733	22.5184	22.6532	22.6797	22.6532
ACAA2	24.4096	24.7662	25.555	24.6278	25.26	24.4777	24.0958	24.7516	24.7522	24.4127	24.6315	23.5889	24.0459	24.6178	24.2634	24.7179	24.4145	23.3733
ACACA	22.1679	21.8732	21.6719	21.4005	22.1137	21.6804	22.9216	22.5285	21.9193	21.6999	21.9888	21.9657	22.4584	22.2904	22.5427	21.9794	22.453	21.9338
ACACB	21.8798	21.5427	21.025	21.425	21.4479	21.1787	21.9184	22.1839	21.0115	21.0102	21.1711	20.4158	21.9754	21.8525	21.6467	21.4835	21.7056	21.6931
ACAD10	19.4212	18.638	20.0929	20.1585	20.1349	19.9012	20.2318	19.2911	20.0177	20.7086	19.681	21.0671	20.0963	19.0503	20.5529	19.7011	20.1548	19.8032
ACAD11	None	None	None	None	None	None	None	None	None	None	None	None	20.4097	20.6502	20.1815	19.2975	20.109	19.5142
ACAD8	22.2814	22.2727	21.9139	22.696	21.886	22.2078	23.2338	23.935	22.2218	22.6688	22.2936	22.7982	22.2624	22.0811	22.1752	22.5801	22.4164	22.6195
ACAD9	23.5216	24.0309	23.7151	24.7728	23.9137	24.8179	23.2627	24.0307	24.2428	24.6917	23.9577	24.8346	23.5736	24.2485	23.9733	23.4096	23.9599	24.8202
ACADL	19.2825	19.3255	18.5875	22.4536	17.9817	22.419	21.2701	20.3785	19.1642	21.8223	18.8399	21.4758	20.0049	19.0393	18.7806	21.8848	19.0181	21.617
ACADM	24.3264	24.7396	24.255	25.6347	23.9545	24.5615	25.2576	25.4415	25.3965	25.6022	25.41	24.2437	24.5533	25.0604	24.2257	26.2882	24.036	24.5069
ACADS	22.1897	22.6617	22.8155	23.5136	22.562	22.5805	22.4868	23.5287	22.759	23.6293	22.5297	22.8926	22.1828	23.8888	21.954	24.8567	22.3716	22.5552
ACADSB	21.9329	22.0004	21.6628	24.2827	21.7183	23.2203	22.4654	22.6274	22.3151	23.4789	22.1601	22.5229	21.8646	22.53	21.7789	23.673	21.7867	23.0869
ACADVL	24.4446	24.8545	25.6574	25.8164	24.9761	25.0695	24.6126	25.0721	25.0334	25.3854	25.0794	24.7799	24.0279	25.2616	24.7237	25.4786	24.5483	25.3054
ACAN	20.0915	17.3692	18.1532	19.6801	18.4305	19.3426	17.4942	14.2198	17.0691	17.8219	16.184	17.1706	19.1317	None	18.1853	19.3464	16.1531	16.9641
ACAP1	21.2819	21.0892	20.5646	20.2789	20.8649	20.3898	21.3045	22.6336	22.4936	20.9103	22.2368	20.6743	20.8194	22.1962	20.9833	21.5211	21.0244	21.2619
ACAP2	22.9934	23.4526	23.4321	23.2022	23.7632	23.2928	23.0469	23.0799	24.0734	23.3867	24.1342	23.5591	23.1982	24.0005	23.2842	23.3872	23.4741	23.321
ACAP3	14.9252	14.8304	15.3743	15.4211	15.4898	15.5341	None	None	None	None	None	None	17.2448	18.0435	15.3533	15.9681	15.7467	16.4385
ACAT1	24.4323	24.7437	25.0413	27.4092	24.545	24.654	24.8924	24.8139	24.5816	26.1611	24.4315	25.1574	24.6288	24.6293	24.5005	28.064	24.4006	24.8852
ACAT2	22.8825	23.2241	23.0388	22.4655	23.1172	23.3384	22.8525	23.8906	23.6852	22.3542	23.5406	21.9228	22.9896	22.7306	23.1995	23.1583	23.215	23.2361
ACBD3	23.5044	23.5116	23.4178	24.0328	23.6353	23.2846	23.6568	23.4582	23.4681	23.2262	23.7215	23.0618	23.1692	22.9005	23.5816	23.6467	23.536	23.8569
ACBD5	20.9838	20.4733	20.5673	20.742	20.6758	20.3009	22.0119	21.517	20.6022	20.8421	20.3637	20.6621	21.4482	21.0371	20.8582	20.7606	21.1215	21.06
ACBD6	20.0327	20.1633	20.8586	20.6933	20.7137	20.5385	19.5358	20.5214	20.8953	20.1662	20.9619	19.795	21.0533	20.6333	21.0464	21.156	20.9233	21.1924
ACBD7	21.0678	17.5049	19.9543	19.8229	18.9878	19.3417	20.01	18.307	19.3566	19.5952	18.8646	19.1784	20.7642	17.1247	19.6902	21.3397	19.85	19.5755
ACD	19.327	18.2331	18.0733	19.6355	18.0102	19.5737	19.8806	19.825	18.246	18.8056	18.182	19.2501	19.042	17.8142	17.8983	19.594	17.9177	20.381
ACE	21.8458	21.9594	21.1685	21.4104	21.4169	21.6114	21.5054	20.0611	21.3155	21.184	21.1942	21.7034	20.9864	20.4602	20.3267	20.4622	20.6074	22.5165
ACHE	None	None	None	None	None	None	None	None	None	None	None	None	19.1415	18.6296	18.1969	19.0239	18.1954	19.0313
ACIN1	24.8509	25.6716	24.9701	24.9719	24.6051	24.8424	25.1823	24.3003	25.0718	24.8376	24.6739	24.2462	25.0787	23.8491	25.0605	24.8993	24.8835	24.5153
ACLY	25.1457	25.4685	25.955	25.5332	26.4074	25.554	25.2997	25.6638	26.1241	25.7348	26.1748	25.6371	25.901	25.7985	26.0994	25.3928	26.2351	26.3568
ACO1	24.7108	25.1613	25.2195	25.5752	25.1761	25.7805	24.6421	25.2798	25.1505	25.7044	25.2646	25.2127	23.9834	24.6971	24.3893	24.8658	24.9228	25.1793
ACO2	24.1389	25.1594	25.2055	25.8512	24.8537	25.8797	24.4525	25.4691	25.3114	26.0601	25.2569	25.7883	24.9699	24.882	25.1221	25.2251	25.0415	25.6985
ACOT1	22.4732	23.0625	23.2191	23.2136	23.3728	22.9817	22.8689	22.2974	23.3023	22.6548	23.2476	22.5807	22.3409	22.4536	22.7895	22.9946	22.6134	22.2612
ACOT11	21.6154	21.971	22.0483	21.0562	22.1953	21.2725	21.6204	21.3295	21.7	21.644	21.7658	21.888	22.155	21.9526	21.4646	21.8049	21.59	21.9879
ACOT13	21.1126	19.1432	21.0307	20.3254	21.1917	22.5242	20.8639	20.9514	20.2039	21.2896	20.732	20.6225	21.5402	23.5075	20.6335	21.9582	20.5247	22.0223
ACOT7	22.5843	23.1378	24.3445	21.9207	24.1604	22.228	22.5971	22.9633	22.5707	22.0654	22.5405	22.4591	22.9958	22.8848	24.3605	22.2564	23.6925	23.0019
ACOT8	20.7605	20.929	21.461	20.3675	21.6091	19.9422	21.0634	19.5707	21.1229	20.5444	20.9856	20.1781	21.6983	21.264	21.4635	20.8376	21.2097	20.0428
ACOT9	23.7425	24.1827	24.3488	24.1536	24.4285	23.5925	23.9215	24.4696	23.8975	23.8473	24.0258	24.0367	24.3139	24.5381	24.7917	23.6992	24.5127	24.0392
ACOX1	21.9781	22.2746	22.6012	21.5599	22.632	22.2371	22.0197	21.6784	21.8243	21.5125	22.0024	21.5695	21.6147	22.7091	22.59	21.2005	22.3426	21.8719
ACOX3	20.8242	19.7812	20.0532	20.0165	20.4777	20.5534	21.2995	21.4091	20.3425	20.5659	20.3733	21.5139	19.8467	19.773	20.2379	20.1782	20.5635	20.5037
ACP1	21.9293	22.3856	22.2463	21.0814	22.2311	21.437	21.9163	21.3034	22.1607	21.1871	22.2183	20.649	21.7207	21.2325	22.1808	22.8599	21.7739	21.0976
ACP2	20.7286	21.5072	21.1651	20.647	21.2675	21.1498	21.8358	22.101	21.3744	20.8082	21.6979	20.9564	21.7174	22.1344	20.4435	20.1893	20.7425	21.6333
ACP5	20.6847	20.7912	21.3115	19.5735	21.4915	20.1581	21.6021	21.4495	20.3367	19.3362	20.2907	20.3198	21.1803	20.7853	19.7137	19.7838	19.939	19.3687
ACP6	21.1389	22.2458	20.7762	20.8053	21.005	22.4961	21.2476	20.0332	20.9476	21.6263	20.7578	21.7862	21.8158	22.3139	22.5438	21.2004	21.8921	22.1469
ACPP	16.4166	15.6145	15.4853	16.458	15.7919	16.57	15.342	16.7608	15.9611	16.0911	16.0483	15.9774	14.8152	15.9625	15.2956	14.8478	15.4118	15.0829
ACSF2	22.0357	23.3483	22.6173	22.8776	22.8753	22.5337	22.2176	23.2796	23.1653	22.5888	22.8376	21.9363	22.4641	22.8668	22.7797	21.9704	23.0773	22.7662
ACSF3	22.2817	20.8142	22.019	23.0056	22.073	22.9631	22.7075	23.023	22.936	22.8397	22.705	22.9152	22.2327	22.0448	23.0342	22.3116	22.7235	22.5778
ACSL1	23.1563	23.8985	23.6107	23.6044	24.2663	23.2996	23.013	23.5492	23.8471	23.0999	24.4819	23.613	22.7593	23.4934	23.1643	23.5256	23.5585	23.4512
ACSL3	21.4833	21.7783	22.2641	22.1629	22.6261	22.2316	21.9241	23.1368	22.234	21.6814	22.6121	22.239	22.5683	22.4476	22.8863	21.991	22.5556	22.4139
ACSL4	22.2285	22.7883	22.9372	22.0431	23.4902	22.1193	22.4235	22.7232	23.2327	22.9673	23.5209	23.442	22.507	23.0553	23.8177	22.463	23.5742	22.8502
ACSL5	22.1723	23.0556	22.1389	21.9856	22.7739	22.0581	22.8379	23.4482	22.7249	22.5643	23.0738	22.6492	22.3927	21.8361	21.9149	22.8476	22.6234	22.1329
ACSM3	20.1312	21.2569	19.2188	22.8782	18.997	21.7385	21.3656	21.9717	20.3129	22.3271	20.3042	21.8424	19.496	20.4641	19.2646	20.816	19.6005	23.8879
ACSS1	22.6763	21.8873	21.5078	22.1595	21.5343	22.0735	22.24	22.0334	22.5302	22.1474	22.516	22.4088	21.666	21.1057	21.627	22.1733	21.4921	21.9526
ACSS2	22.0045	22.7608	22.1705	21.9563	22.805	21.5354	22.8109	22.7874	22.2101	22.1535	22.6796	22.156	21.3558	22.5121	21.7787	21.268	22.1276	21.8214
ACSS3	19.8012	20.4016	20.012	20.6953	20.261	19.7393	20.8777	20.6421	20.9507	20.6827	20.9817	20.7842	19.9759	21.446	19.9121	20.4311	20.5156	19.9388
ACTA1	27.6431	28.2124	28.36	27.4844	28.2862	28.7488	27.3228	28.6563	27.6488	27.1671	28.5071	28.1331	27.5492	28.1913	27.7722	27.8621	28.2419	28.6097
ACTA2	23.3398	23.5722	23.0429	23.265	23.2232	23.4315	22.3261	23.4628	22.6211	22.4374	23.6172	22.6295	22.901	22.7851	22.3941	23.1585	23.5096	22.9324
ACTB	18.5034	16.5861	18.3676	17.2896	18.8072	18.064	18.1555	17.389	17.8988	17.0198	17.8688	17.3156	17.1903	17.0957	17.1905	18.2168	17.5399	18.0994
ACTBL2	21.196	22.0493	21.1333	21.2602	21.3884	21.816	21.8476	22.944	20.7837	20.9919	21.1189	21.5113	21.109	21.5017	20.6851	21.5385	20.9914	21.6626
ACTG1	31.0856	31.1487	31.0739	30.4366	31.3071	31.0247	30.5225	31.4801	30.99	30.5855	31.1093	30.8271	30.4142	30.8669	30.6353	30.606	30.9256	31.009
ACTL6A	21.8059	21.8223	22.7266	21.9802	22.6086	22.2143	22.1545	21.369	22.2164	22.3483	22.263	22.234	22.4202	22.3763	22.3549	22.5046	22.3997	22.4519
ACTL6B	20.7741	22.0293	22.0723	21.2185	21.1714	19.9531	21.1522	23.265	21.6613	21.8087	21.2539	21.5355	20.7116	21.9258	21.769	20.9829	21.3903	21.2154
ACTN1	25.8299	26.2598	26.4708	25.9843	26.6698	25.9461	25.6136	26.3372	26.0442	25.0123	26.6636	25.6845	25.9485	26.3464	26.0105	25.5297	26.7586	25.851
ACTN2	21.0636	20.1673	20.2939	19.4945	20.6396	21.0915	21.101	20.5372	20.2102	20.3257	20.5667	21.3064	21.1338	20.8434	20.2721	19.4201	20.3874	20.3732
ACTN3	16.814	15.8537	17.4885	16.4106	16.5098	16.3942	18.0599	17.3369	17.152	16.9283	17.2788	17.4076	None	18.7615	15.7457	None	17.0416	20.6212
ACTN4	26.7894	22.9553	26.9997	27.7457	27.2981	28.4088	26.3864	27.4512	26.9504	27.3229	27.3204	28.1402	26.0382	26.9613	26.7772	27.0365	27.0854	28.4792
ACTR10	21.9232	21.9561	21.6226	22.4284	22.2227	22.8278	21.4659	21.772	21.9112	22.3554	22.1031	23.2073	21.0793	21.3797	21.7706	20.8698	22.1907	21.9395
ACTR1A	23.2057	23.6915	23.4953	24.0025	23.6627	24.3803	23.3527	23.7206	23.5554	24.1405	23.893	24.2732	23.4233	22.3362	23.3997	23.5115	23.5582	23.7514
ACTR1B	21.8762	21.7091	21.8308	22.3644	21.5143	21.1038	21.8466	22.1704	21.6584	22.1339	21.3155	21.3963	21.9327	21.4793	21.4964	21.4213	21.8016	21.0249
ACTR2	24.2689	24.854	24.3046	23.59	24.7842	23.8206	23.9799	23.2031	24.9402	23.5177	24.9752	23.2517	23.9907	24.578	24.3176	23.5412	24.5995	23.8449
ACTR3	24.4808	25.1182	24.9321	24.3935	25.3211	24.1897	24.7903	24.9038	25.2127	24.4369	25.3303	24.2301	24.1302	25.1901	24.8818	24.4143	25.202	24.5919
ACTR3B	17.0422	17.6897	16.5308	17.295	16.7917	17.133	17.8749	18.0873	16.4436	17.2906	16.6904	17.5665	None	None	None	None	None	None
ACTR5	19.3925	18.7839	19.1682	19.3762	19.3443	18.9976	21.2334	21.1315	19.242	19.1052	19.1026	20.0292	19.4949	19.424	19.0539	19.4373	19.1263	20.2759
ACTR6	17.7908	17.6149	18.1812	17.7267	18.4041	18.3759	17.8876	16.3897	18.6388	19.0072	18.4126	18.83	17.8394	16.7555	18.2436	17.0122	18.492	17.4281
ACTR8	20.3418	20.2859	19.3411	20.9665	19.4127	19.8014	19.9504	18.9835	19.8467	19.2453	19.9787	19.4695	19.8772	18.5312	19.7847	19.2841	19.8861	19.5919
ACVR1	18.51	20.6638	16.8607	16.8021	17.3435	17.17	None	None	None	None	None	None	17.5725	18.0069	16.9549	18.3094	17.1342	17.9967
ACY3	19.7046	20.1662	18.5055	22.5279	16.7658	23.6418	20.2802	20.477	19.2879	21.2845	19.2421	21.6902	20.1563	20.6101	18.9932	21.4558	19.9785	22.3501
ACYP1	21.3849	21.3404	21.4604	20.1976	21.0303	19.6263	19.7659	20.6674	21.3434	21.0115	20.9846	19.0107	21.1799	20.04	20.7276	22.1706	20.8712	19.6319
ACYP2	21.1788	20.2169	21.6703	22.5513	20.976	21.0589	21.7967	20.8844	22.2246	22.6148	21.2674	21.245	22.0775	20.325	20.9224	23.9703	20.9516	22.1942
ADA	22.3951	21.5858	22.3711	22.2516	22.5077	21.2718	22.995	22.1008	23.4996	22.8934	23.487	22.2768	22.2984	22.3257	22.5067	24.5075	22.9509	21.8378
ADA2	19.8285	21.0751	20.4939	20.2556	20.8033	20.4246	22.0385	22.5856	22.383	21.8721	22.5989	21.3997	20.3403	21.1696	20.5228	20.5621	20.7916	20.3095
ADAL	19.2089	19.7289	18.7082	19.4497	18.6377	19.3267	18.7401	16.8167	18.4745	19.0672	18.5868	19.4107	18.476	19.4649	18.1606	21.0273	18.6175	19.4325
ADAM10	22.92	23.1057	22.7975	22.6917	22.9256	22.5853	22.331	22.7167	22.5683	22.0965	22.4887	22.0467	22.4219	23.19	22.4349	21.6717	22.5786	22.7994
ADAM12	18.3117	18.0896	18.4574	17.9379	18.3595	18.2568	None	None	None	None	None	None	None	None	None	None	None	None
ADAM15	19.4272	20.295	19.2338	19.3582	18.9646	18.7462	15.3255	18.3001	18.1627	18.2065	18.4375	19.0014	19.0911	19.0176	18.5863	19.5129	18.3943	18.051
ADAM17	21.9093	21.8726	21.197	20.9012	21.1001	20.9372	22.2809	21.1102	21.5366	21.5249	21.0881	21.1794	21.6901	20.7922	21.4449	21.3938	21.2837	21.3811
ADAM22	None	None	None	None	None	None	18.3851	17.9857	17.979	18.3197	18.0486	19.0645	20.2573	20.651	17.6685	18.274	18.1415	17.9535
ADAM23	17.5844	None	18.1503	17.2653	21.0959	16.1337	None	None	None	None	None	None	18.981	None	17.7847	16.7128	20.4217	17.2383
ADAM28	21.0357	19.9118	17.8535	18.3042	17.5661	18.0165	19.7577	18.2591	18.9252	17.4845	18.6061	18.3952	18.7427	19.8609	17.9267	18.3766	18.6667	18.938
ADAM8	18.3557	18.3737	18.0118	18.1593	18.3816	17.93	19.2556	15.7745	18.8116	18.5183	17.3881	17.9753	19.6666	19.1087	19.7946	19.0425	18.4783	18.0921
ADAM9	21.6922	21.5489	21.6021	21.0105	21.6886	21.0687	20.7769	22.0205	20.8723	20.4771	21.1583	21.3092	21.3932	21.2911	21.7393	20.7369	21.4118	20.8906
ADAMTS1	None	None	None	None	None	None	2.69093	15.4738	14.4082	15.5131	13.2977	13.6709	None	None	None	None	None	None
ADAMTS12	21.9267	21.447	21.7845	20.1964	21.6929	20.3551	21.6006	22.9777	21.2634	19.9147	22.0479	20.2369	21.7142	22.2652	21.8674	21.041	22.045	20.991
ADAMTS16	16.98	16.7006	15.9332	16.4368	15.8019	16.557	None	None	None	None	None	None	None	None	None	None	None	None
ADAMTS2	18.9194	None	19.3177	17.3698	19.4646	16.7644	19.9329	19.5691	18.8493	18.6964	19.3694	18.8802	19.4115	18.921	19.0475	18.8832	19.2103	18.35
ADAMTS3	15.4493	14.2683	14.7073	14.4112	13.563	13.2678	16.4062	17.7636	13.8185	14.4259	14.0709	12.394	None	None	None	None	None	None
ADAMTS4	19.8227	19.1798	19.4033	18.6943	19.4712	19.1174	21.4521	20.116	18.1997	19.662	17.2301	17.6689	20.07	19.1203	19.7044	18.6366	19.6758	18.6242
ADAMTS7	19.4156	19.0353	19.6661	19.2365	19.1398	18.8215	11.6731	19.0978	17.8026	13.7543	17.6613	6.79083	18.9786	19.5675	19.1644	18.9339	18.9913	18.7253
ADAMTS9	None	None	None	None	None	None	None	None	None	None	None	None	19.2197	19.711	17.4078	19.448	17.7143	18.2466
ADAMTSL1	18.3852	18.055	18.2434	17.264	17.8707	17.2811	18.214	17.3805	17.7974	19.1213	16.1286	17.0186	19.4552	18.5967	19.1923	17.6379	17.3767	16.536
ADAMTSL2	20.6576	20.597	20.9171	20.1563	20.8742	20.6589	21.1537	20.4839	20.5218	19.7078	20.7664	19.4559	21.1666	21.5427	20.2159	22.5106	20.7688	21.2637
ADAMTSL3	19.4716	18.3348	16.9399	18.2504	16.6953	17.6603	19.1987	19.2065	17.1545	17.8395	17.4168	18.182	11.9551	10.0565	16.1503	16.9827	17.0948	16.7318
ADAMTSL4	22.35	21.548	22.6045	21.1353	22.5041	21.428	21.9247	21.786	21.7977	21.3196	21.6955	20.8777	22.082	21.8742	21.6048	22.4455	22.0874	21.2687
ADAP1	22.0246	20.6441	22.3718	20.8644	22.2845	20.781	21.9595	21.6453	21.6697	21.2557	21.7623	21.8719	21.7392	22.5425	20.4907	20.5453	21.0924	21.301
ADAP2	17.7239	18.5911	18.5493	17.7042	18.1137	18.2424	17.6539	None	18.5185	16.0359	18.4923	15.9442	8.22992	16.1383	18.3728	18.0304	18.3599	17.8414
ADAR	24.1125	24.465	24.5221	24.4453	24.9868	24.2447	24.2589	24.2193	25.1035	24.8363	25.1466	24.7474	24.909	24.9653	25.5334	24.6686	25.3909	24.3721
ADARB1	None	None	None	None	None	None	17.9967	19.7856	18.1027	17.8025	18.3556	19.0596	18.6914	18.0939	17.262	17.3561	17.6934	18.437
ADAT1	None	None	None	None	None	None	None	None	None	None	None	None	18.2452	17.1709	18.7929	18.9767	18.7133	18.9946
ADAT3	15.7063	15.5429	13.8586	15.1136	13.228	15.1162	None	None	None	None	None	None	None	None	None	None	None	None
ADCK1	15.1872	14.979	15.9012	16.9707	16.4109	17.0197	None	15.8082	15.7485	16.8015	15.8702	17.4802	22.7032	21.74	15.5175	16.8892	16.1519	17.7225
ADCY6	16.9776	16.7393	15.7721	16.3569	15.7986	17.2668	None	None	None	None	None	None	None	None	None	None	None	None
ADCY9	15.2952	None	14.2325	16.0928	14.0248	17.8802	14.8486	10.6005	15.3965	15.9075	14.9338	15.6264	15.268	15.8075	14.5756	16.2577	14.8597	16.5121
ADD1	23.8519	23.9953	23.4306	24.5924	23.5582	24.9777	24.1057	23.7414	24.1442	24.1023	24.2968	24.394	24.1426	24.041	23.9183	25.2032	23.9495	24.5823
ADD2	19.1896	19.3539	19.3198	20.6221	19.664	20.181	20.8636	20.2861	19.1143	20.5133	19.4401	20.7748	19.3463	20.1946	19.3888	21.0197	19.2494	19.8638
ADD3	24.1893	23.7752	23.6965	24.0181	23.8474	24.5824	24.3142	24.2193	24.5192	24.148	24.5591	23.9127	24.4131	24.7435	23.5962	24.6075	23.8873	22.6628
ADGRE2	20.4933	19.713	20.077	18.8647	19.5278	18.6839	20.5457	19.2724	20.6797	19.8857	19.0207	19.2345	20.9099	19.5706	20.0374	20.2265	19.2493	18.4877
ADGRE3	18.0549	None	17.591	15.736	18.142	14.774	18.4963	None	18.5761	14.5229	18.7134	15.6759	18.0468	None	18.0481	15.573	17.4701	16.0415
ADGRE5	23.7319	22.7341	22.9325	21.9913	23.1967	22.6471	23.1801	22.5424	22.9765	22.5862	22.823	22.3326	23.0421	21.7837	22.7547	22.7997	22.735	21.8578
ADGRF1	17.6824	16.7953	16.4557	17.2562	16.6901	17.3208	None	None	None	None	None	None	17.5852	16.561	15.5479	16.297	16.0202	17.144
ADGRF5	18.4374	15.578	17.6764	18.7634	17.5022	19.1818	18.1255	17.955	17.2453	17.442	17.663	17.23	18.9635	19.6836	17.4444	18.6477	17.6257	18.3895
ADGRG1	19.9849	19.588	19.2563	17.7507	19.3695	18.2566	19.4847	20.5091	18.0404	18.29	18.5329	18.8624	20.1046	19.0823	20.3953	19.2294	19.7215	19.5415
ADGRG3	18.1018	15.9505	17.762	16.1936	18.1794	17.3486	None	None	None	None	None	None	None	None	None	None	None	None
ADGRG6	None	None	None	None	None	None	None	None	None	None	None	None	20.2442	19.467	19.2336	20.0216	19.4985	19.6132
ADGRL2	18.9223	16.144	17.394	18.7822	17.6041	18.9138	18.0896	18.7656	17.4171	18.8267	17.8389	19.0798	17.5773	18.3028	17.7669	18.2103	18.2201	18.917
ADGRL3	None	None	None	None	None	None	None	None	None	None	None	None	19.3647	19.0495	19.4278	18.4734	18.5237	17.673
ADH1A	22.2175	24.7202	20.7728	25.4683	21.8038	25.4291	24.1067	24.7234	24.6262	25.6775	25.2189	25.142	22.8273	24.6812	22.3167	25.4544	23.4457	25.8922
ADH1B	19.8099	20.8435	19.0944	24.0638	18.7395	22.1049	21.5103	21.8652	22.9283	23.5058	23.472	21.8253	21.0313	22.3445	19.8923	24.3961	20.6496	23.6732
ADH1C	20.9798	22.2945	21.1229	23.4627	21.9354	23.317	22.7351	22.6783	23.0517	23.9321	23.403	22.7899	22.342	23.6766	21.4997	23.5119	22.7591	24.5994
ADH4	19.3494	19.2039	20.1663	20.3172	20.4772	20.5917	19.4894	19.7474	19.9501	21.1008	20.5384	20.2281	18.0539	19.4301	18.7625	21.3999	19.3977	21.1069
ADH5	24.0699	25.3843	24.5768	24.7584	24.8013	25.4754	23.3539	23.1128	24.6514	24.7047	24.8811	24.8715	23.4765	24.0027	24.5601	23.8426	24.888	24.4341
ADH6	None	None	None	None	None	None	16.3788	16.8475	15.0661	18.8692	15.6437	17.7915	17.1853	16.4787	14.4996	16.1477	15.2343	17.2047
ADHFE1	18.6637	16.2171	17.4274	22.4137	15.5516	23.2497	17.8839	None	17.4355	21.7417	16.1567	21.7336	18.4278	None	17.2854	20.0564	17.2834	21.9353
ADI1	22.6345	22.6254	22.8331	22.3459	22.6049	22.5151	22.341	22.7485	22.0636	21.4304	22.5189	21.9082	22.5524	21.7064	22.2676	22.4283	22.5688	21.8053
ADIPOQ	19.0874	18.1697	20.3924	19.3123	19.9326	20.6241	17.9576	17.8221	17.5686	19.1981	18.9619	18.9605	18.227	18.4322	19.3413	21.9019	19.2238	20.5529
ADIPOR1	15.6317	14.4917	14.9151	15.16	14.8249	15.9988	None	None	None	None	None	None	None	None	None	None	None	None
ADIRF	22.4098	23.7076	22.7559	25.0265	23.2675	26.1055	20.9434	23.535	21.7423	23.271	22.4751	24.3075	22.8059	22.6311	24.9929	27.7505	24.849	24.543
ADK	23.4423	23.8928	23.8172	23.8826	23.9585	24.7068	22.8259	24.0716	23.7451	23.6068	23.5415	24.294	23.1197	23.3576	23.5294	22.9443	23.7361	24.3402
ADM	None	None	None	None	None	None	None	None	None	None	None	None	18.0467	18.719	18.6201	18.1673	17.8201	17.4591
ADNP	22.3132	22.1509	22.8228	22.5881	22.8133	22.4789	22.5114	22.9353	22.9517	22.8118	22.8198	22.7693	22.7825	22.9462	23.0863	22.1635	22.9474	22.502
ADNP2	16.316	15.3937	15.8219	18.5312	15.2185	19.6839	16.1187	16.0733	16.2591	16.3779	15.8625	16.8739	18.9218	17.7293	16.7881	16.6922	16.4807	16.8318
ADO	22.1246	22.6234	22.6689	23.27	22.4713	24.0525	21.5275	22.5915	22.7445	22.8702	22.9364	23.371	22.5889	24.4139	22.8168	22.6295	22.9967	23.559
ADPGK	20.5122	20.6635	21.6554	21.1032	21.543	21.0927	21.1298	21.6773	21.9134	21.7762	21.6835	21.4067	21.0078	21.6048	22.1127	20.6941	21.5128	20.8665
ADPRH	21.8999	21.9027	22.0488	22.4542	21.919	22.7588	21.361	20.8331	22.5308	22.4885	22.5186	22.7598	21.5502	22.0728	22.2317	21.6132	22.3434	22.6708
ADPRHL2	22.8057	22.8271	23.4061	22.4115	23.2208	22.4459	22.1364	22.5386	23.2309	22.3209	23.0403	22.483	22.9574	22.4554	23.129	23.115	23.1312	22.2118
ADRA2A	18.4161	19.12	17.3154	17.8764	16.5892	17.5398	19.3334	18.7012	18.4025	18.4493	17.4437	18.7243	17.8424	19.4951	17.6716	18.4722	17.5039	18.0397
ADRM1	22.1195	23.6286	22.9622	23.0855	22.7529	22.983	22.5747	22.6854	23.1691	23.205	22.8406	23.6115	22.9932	23.3304	23.0861	22.753	23.123	22.6763
ADSL	22.0323	23.6724	22.473	22.798	22.6312	23.2251	22.0461	22.5223	23.2675	23.3763	23.0877	23.7971	22.7379	23.0606	23.5115	22.4064	23.2127	23.6883
ADSS	23.6113	23.4373	24.0163	23.1366	24.1467	23.615	23.0579	23.9702	23.8836	22.9228	24.0708	22.9058	23.9954	23.7103	24.4223	23.3029	24.169	23.4401
ADSSL1	21.1745	20.4985	21.7868	20.9138	21.8175	21.4425	20.9193	20.769	19.4407	20.576	19.7619	20.9577	20.7318	19.781	21.0412	21.1966	21.3539	20.8074
AEBP1	25.1566	25.0065	25.947	24.4204	25.3162	24.2073	24.5165	24.2355	23.6403	22.9386	24.2116	23.9558	24.8717	24.7442	24.7113	24.3486	25.1878	24.5454
AES	20.2809	19.5704	19.9962	19.5161	20.1036	19.2203	20.4324	21.2709	20.1773	20.0471	20.227	20.1501	19.5068	19.8422	19.5887	21.6753	19.802	20.7446
AFAP1	22.3247	23.2315	23.1443	21.6211	22.8757	21.5938	22.3277	22.0398	22.1998	21.5513	22.4887	21.9145	22.0111	20.8974	22.777	21.2925	22.849	21.8331
AFAP1L1	20.0027	19.9325	18.7985	19.5685	17.8554	18.3941	None	None	None	None	None	None	18.6388	19.4483	18.3484	17.9342	18.4213	19.0537
AFAP1L2	22.5162	22.4196	22.9441	21.8883	22.5417	21.526	21.5588	22.2647	21.6961	21.8679	21.4263	20.9155	22.1777	21.3616	22.481	22.4532	22.3352	21.7954
AFDN	24.2223	24.5942	24.04	24.8193	24.2526	24.4604	25.4994	25.024	23.98	24.6954	24.1134	24.8227	23.5603	25.1067	24.0684	25.0169	24.0937	24.9438
AFF1	18.3035	15.0097	17.285	18.9218	16.5991	19.3017	18.5576	19.0258	17.4861	17.271	17.5074	17.0542	17.4894	15.0121	16.7567	18.8294	16.8155	18.9451
AFF4	18.4717	18.7402	19.1226	19.6794	19.1485	20.0341	19.0977	17.2471	19.1886	19.7069	19.09	20.3305	18.0025	19.3619	19.1524	19.4413	18.9091	20.4257
AFG1L	18.4984	17.268	17.9352	18.5322	17.7223	18.82	17.8307	18.0505	18.2591	19.3864	17.4678	19.3482	17.1122	19.0082	17.5805	18.2335	17.8732	19.8238
AFG3L2	23.7176	23.0832	22.9829	24.2831	23.3176	23.8172	23.9775	23.5866	23.6538	24.1402	23.2019	24.3321	24.6012	23.4196	24.5801	23.5025	24.1834	24.0694
AFM	25.5571	24.702	25.6964	23.2748	25.4401	23.156	23.4185	23.7589	23.8864	23.4472	24.4785	22.8131	24.7009	24.3919	24.3798	24.1333	24.9416	23.943
AFMID	17.5698	17.0129	17.9203	19.996	17.8889	19.5546	18.9375	15.9394	16.822	20.1698	16.9074	19.4438	19.635	19.4495	19.4211	20.0615	19.3587	19.6549
AFTPH	22.4032	21.9444	22.1782	23.2401	21.9939	22.4064	22.2689	22.5732	22.3051	22.5876	21.8991	22.2846	21.6916	21.6515	21.6677	24.2886	21.5697	22.1475
AGA	21.1293	21.9505	20.6844	22.3047	20.5587	21.5323	21.3369	22.1318	20.9771	22.7127	21.0917	21.7888	21.5492	20.3334	20.8157	24.4659	19.8063	21.9365
AGAP1	19.7013	20.4179	18.7691	18.7736	18.584	18.8483	16.9163	19.44	17.9969	18.7368	17.9492	19.4213	17.5412	None	17.8779	18.6847	18.1686	19.8729
AGAP2	19.3332	19.8916	19.1367	18.5135	19.1955	18.7904	19.3921	19.5291	20.1343	19.4682	19.7599	19.5063	18.7462	20.1712	18.3565	18.2812	18.4558	19.1803
AGAP3	20.1441	20.8199	20.2566	20.9166	20.3593	20.5266	20.4002	18.1548	20.353	20.5121	20.0391	20.3167	20.9781	20.6749	20.096	20.8807	20.4598	21.1976
AGFG1	24.0111	22.9144	23.8732	23.7096	23.3709	23.0776	23.9523	23.2276	23.7213	23.469	23.6896	23.0928	24.0235	23.0836	23.4199	24.7261	23.3522	23.1689
AGFG2	21.2931	20.0612	21.5626	21.168	20.5813	20.4511	21.3957	21.6048	21.5904	21.0775	20.9902	21.0586	21.9268	21.5723	21.1308	22.2099	20.9124	21.6334
AGGF1	None	None	None	None	None	None	None	None	None	None	None	None	18.1565	15.8283	17.9445	18.7611	17.8907	16.8248
AGK	22.7131	23.1712	23.0994	23.4947	22.6982	21.7803	22.7802	23.1308	23.8044	23.1328	23.0394	22.3569	23.1476	22.4467	23.5704	22.2337	22.9426	22.8452
AGL	23.7011	23.732	23.0043	23.7833	23.6869	24.3106	24.1724	24.0166	23.9094	23.6413	24.1008	23.9244	23.5896	24.0503	23.7267	23.1235	23.9726	23.8902
AGMAT	19.9266	18.211	20.071	17.8677	19.7073	19.0676	19.4723	19.6489	19.281	19.9006	18.7269	19.741	18.5488	19.4907	19.4526	21.76	19.2897	22.0512
AGO1	22.7259	23.1418	22.5315	23.117	23.0773	23.178	22.5778	22.9339	22.9502	22.9335	23.1129	23.0027	22.7049	23.0285	22.9381	22.2464	23.2837	23.168
AGO2	22.4827	22.9725	22.2367	22.3488	22.8788	22.8798	22.4316	22.7618	22.3958	22.2986	22.6287	22.7094	22.0454	22.524	22.431	22.2463	22.5665	22.6744
AGO3	20.982	21.272	20.806	21.3019	21.1632	21.4583	20.2614	21.0108	21.0571	20.7584	21.4536	21.3379	20.8212	20.0765	21.2825	20.7821	21.4866	21.8959
AGO4	18.6104	18.5869	16.9514	17.1952	17.2631	16.8212	None	None	None	None	None	None	18.4491	18.4914	17.2978	17.9175	17.1538	16.9562
AGPAT1	20.924	21.4496	19.729	19.4191	20.0779	19.6916	20.794	22.201	20.73	19.0152	20.659	19.0717	21.7481	21.9268	20.4496	20.4106	20.2908	20.4013
AGPAT2	19.6699	20.1835	19.2436	19.4849	19.3947	18.9801	19.3909	16.7041	19.0727	19.5591	18.8387	20.1741	18.2807	None	16.7768	19.6552	17.2772	18.966
AGPAT3	20.1488	19.1829	20.0447	20.9296	20.4676	20.6534	20.0835	20.4933	21.0096	20.761	20.7962	20.8125	21.3694	21.9985	20.9535	19.7769	21.0338	19.8045
AGPAT4	17.6585	None	16.5859	16.6477	17.3091	16.7059	17.4412	16.8288	15.9381	16.874	17.0347	17.7316	16.5351	15.3285	16.4655	16.5614	16.8933	16.6457
AGPAT5	20.7711	21.6909	20.2769	20.126	20.3827	19.5245	20.9024	21.3389	20.6797	20.0745	19.9176	19.6756	20.9238	19.1035	20.5188	19.2994	20.3437	19.6652
AGPS	22.3989	22.5809	23.001	22.0089	23.2558	22.9234	22.7741	22.5989	23.2874	22.2403	23.4292	22.4275	23.0366	23.3269	23.6397	22.3801	23.7027	22.7441
AGR2	23.8444	24.7701	22.0075	22.5852	22.823	23.7119	24.5231	24.1082	23.4139	23.1359	23.73	22.8226	23.5251	24.6885	23.4545	23.7197	23.9526	23.6076
AGR3	22.2485	23.4765	21.3158	22.2545	21.6461	22.5154	24.1481	23.237	22.4637	22.5991	22.4313	22.382	23.6127	23.733	22.9545	22.3625	23.6411	22.4878
AGRN	24.4031	24.7189	25.2537	24.0193	25.0105	24.151	24.1251	25.4501	23.8594	23.9388	24.2758	23.8403	25.3901	25.12	26.134	24.661	25.7137	25.192
AGT	22.6797	22.8986	23.5916	21.836	23.6126	22.3004	21.8871	23.2069	21.7466	22.2855	22.4052	21.6289	22.8512	22.3296	22.6241	22.749	23.165	22.263
AGTPBP1	17.6334	16.9687	16.2448	16.3636	16.3128	17.0192	15.6763	None	16.372	16.3448	16.4935	17.466	17.9431	17.2032	16.0617	16.9746	16.1284	17.0301
AGTRAP	18.3445	17.7504	19.2259	18.8562	18.4702	17.392	17.6064	None	18.6898	18.266	18.2184	17.0596	18.8837	17.0718	20.0368	17.0662	19.9947	17.6054
AHCTF1	22.6644	23.433	21.9962	23.0211	22.1119	23.2806	23.0497	23.0786	22.661	22.8131	22.4326	23.1733	22.6348	23.2346	22.4967	22.787	22.232	23.283
AHCY	23.8291	24.757	25.2932	25.4649	25.4741	25.2249	23.9548	25.0055	25.4456	24.6413	25.2552	24.5052	24.5719	24.4132	25.6238	24.5672	25.6306	24.824
AHCYL1	22.0752	23.5887	22.9445	23.5702	23.1045	23.2996	22.64	23.4449	23.5105	23.0931	23.7568	22.7793	21.4737	21.9289	22.9384	22.7643	23.3498	23.2241
AHCYL2	23.3848	24.333	23.324	24.3948	23.3628	23.9964	24.0287	23.8581	23.8845	24.5073	23.3464	23.977	23.1935	23.9616	23.2869	24.4219	23.5907	24.6301
AHDC1	18.6838	18.7024	18.1482	17.0848	17.9043	16.7973	18.8404	18.6009	18.016	16.1767	18.2242	16.2895	None	None	None	None	None	None
AHNAK	30.1675	29.8288	29.6459	29.3539	29.4695	29.2696	28.2874	28.2543	28.4008	28.6027	28.63	28.9122	28.5287	28.4583	28.7088	29.7143	28.8336	28.8306
AHNAK2	26.228	25.3746	26.2902	24.5418	25.9588	24.7247	25.4593	25.373	24.1605	24.0692	24.8333	24.8438	26.1448	25.4018	26.1828	25.4323	25.6235	25.0024
AHR	20.8879	21.2555	20.9533	20.821	20.9272	20.8204	21.9728	21.5863	21.2809	21.0209	21.6219	20.9822	21.0352	21.725	21.1624	20.8396	21.1875	20.8209
AHSA1	23.8486	24.3059	23.8874	23.5345	24.0329	23.6838	23.5674	23.9279	23.7965	23.7619	23.8779	23.673	23.6652	23.7596	24.1124	23.3197	23.9266	23.9832
AHSG	24.7067	24.6021	25.8235	23.9745	25.2949	23.9043	24.1225	24.9546	23.7285	24.0235	24.3426	24.1353	23.9979	24.4456	24.2515	26.4778	24.85	24.2618
AHSP	20.5447	14.21	18.9092	21.4487	19.6694	19.53	19.2876	17.8351	18.3549	21.2535	18.7523	19.7175	19.0971	20.1594	18.7717	23.134	19.24	20.5607
AIDA	21.8956	22.9874	22.1827	21.6532	22.2065	21.5266	21.5748	21.8657	22.0444	20.726	22.3522	21.1251	22.0037	22.6957	22.3836	21.6996	22.5755	21.8699
AIF1	23.7716	23.5733	23.7553	21.9262	23.5474	23.0695	22.6055	23.0411	23.5963	23.1819	23.6191	23.3171	23.4888	22.8302	23.2042	22.5233	23.2181	22.9686
AIF1L	20.8641	16.8904	18.986	21.1151	17.8639	22.2365	19.9256	17.6982	17.8499	19.3345	17.9242	20.0159	19.6834	18.4427	18.4159	20.0452	18.2126	21.4918
AIFM1	23.5735	24.0222	23.8214	24.9328	23.4767	24.467	23.73	23.8566	24.0102	24.6077	23.6555	24.416	23.9133	24.1491	23.8079	23.7649	23.9212	24.8248
AIFM2	20.5008	20.5662	21.1761	20.4626	21.2492	19.8443	21.614	21.5255	21.1179	21.3376	21.6225	21.5444	21.2961	20.2252	21.2823	20.9035	21.2724	21.2673
AIMP1	24.2698	23.9151	23.8538	24.0528	23.9098	24.6313	24.0734	24.225	23.4948	24.1258	23.6123	24.0997	23.5367	23.6875	23.7292	24.1403	23.6948	24.6318
AIMP2	22.5789	23.0439	22.9947	22.3301	23.7513	22.1582	22.4386	23.351	23.4736	22.3121	23.5666	21.9574	22.301	22.2275	23.6959	21.8769	23.4196	21.6662
AIP	23.3929	23.5436	24.0704	23.2105	23.8082	22.8158	23.4621	23.1817	24.2229	23.215	24.0981	22.8878	23.1559	23.4121	23.619	23.7663	23.5335	23.1957
AJUBA	20.5562	20.5637	19.941	20.0225	19.3291	20.123	None	None	None	None	None	None	20.5498	20.1248	19.4768	20.7601	18.9693	19.4119
AK1	24.3582	23.7942	24.4282	23.6688	24.3918	24.4672	23.1871	24.0461	22.4165	23.4324	23.5238	24.3517	23.3605	24.2122	23.3875	24.8038	24.0849	25.2459
AK2	24.4134	23.0273	24.3653	24.4583	24.2044	24.0922	24.6525	24.4148	24.1226	23.8416	24.1503	23.7702	24.195	24.3061	23.9001	23.8279	23.7915	24.1569
AK3	24.9693	23.187	23.8641	24.4484	23.9474	25.3505	23.7482	23.3367	23.5201	24.0041	23.4935	23.3058	23.9594	23.2687	23.3184	23.7216	23.6125	24.432
AK4	22.744	22.3931	23.2896	22.3154	23.0128	22.5086	22.2159	20.8393	21.4903	22.3893	21.5314	21.3723	22.3139	22.1404	22.8964	22.1675	22.7839	22.4496
AK6	20.6358	18.2509	20.6329	19.4044	20.0899	19.3936	19.5089	20.7884	20.0037	19.7997	19.9923	19.9652	19.5451	21.9357	20.3012	21.5991	19.9786	19.5605
AKAP1	21.6559	21.3321	21.5574	22.2233	21.5755	22.3277	21.9539	22.3487	21.4113	21.7646	21.3514	22.1952	22.082	21.9258	22.0593	21.9007	21.8157	22.3957
AKAP10	19.2753	20.8231	20.5905	20.23	20.7619	20.6333	21.1026	21.4467	20.6215	20.574	20.5246	20.4808	20.3906	19.678	20.3806	20.8135	20.4142	19.5282
AKAP11	19.4271	19.0102	19.3543	19.6778	19.5144	20.5906	20.543	20.0282	19.5338	19.6195	19.4439	19.9778	20.0527	18.755	19.2696	19.9974	19.3933	19.7535
AKAP12	26.0795	25.8446	26.1633	25.5672	25.6345	25.8218	25.8895	25.5789	25.6372	25.5813	25.9606	25.9734	25.8226	26.0806	25.3538	27.8374	25.8739	26.1237
AKAP13	23.9949	24.037	24.5032	24.3093	24.3954	24.1192	23.8451	24.7602	24.5815	23.966	24.2772	24.1077	23.9001	24.5706	24.0098	24.6758	24.2347	24.0228
AKAP17A	20.6205	19.9851	21.269	21.8386	21.0645	22.0283	21.605	21.2321	21.3812	21.8807	21.4348	21.9108	20.5489	19.2072	21.4249	21.1013	21.3527	21.8293
AKAP5	16.632	15.1184	16.442	15.0866	13.1876	13.5843	None	None	None	None	None	None	15.4925	14.4642	14.5473	15.0684	15.1234	15.0072
AKAP7	17.636	12.1467	16.3908	20.264	15.9008	20.7151	20.1265	19.4845	17.5504	18.6377	17.6569	18.7681	None	None	None	None	None	None
AKAP8	21.5972	21.807	22.3962	23.0373	22.2578	23.1378	21.839	22.4914	22.7195	22.7998	22.3829	23.0002	22.317	22.2051	22.6093	22.4488	22.3567	22.7869
AKAP8L	21.7028	21.6653	21.7299	22.0471	21.7984	21.8507	21.4145	20.9188	22.1916	22.2655	21.9533	22.0567	21.7023	21.5718	21.9159	21.5652	21.9213	21.9773
AKAP9	24.1678	24.1804	24.214	25.7404	24.0287	25.3669	24.1657	24.581	24.203	24.9421	24.2179	25.2461	24.0881	24.216	24.1315	25.2686	24.0907	25.0101
AKNA	18.418	16.4606	17.0421	16.7143	16.748	17.03	18.7014	18.6635	19.32	18.9487	18.3768	19.1192	None	None	None	None	None	None
AKR1A1	23.6698	24.5363	24.6865	25.2953	24.719	23.4243	24.178	24.1385	25.0521	25.3633	25.1648	24.3317	23.446	24.6834	24.1811	24.7692	24.7076	24.2912
AKR1B1	24.0711	24.0248	25.1558	25.135	25.6267	25.202	23.1333	24.4748	25.1243	24.7328	25.483	24.4181	24.1064	24.1033	25.0333	24.7465	25.3057	24.7496
AKR1B10	22.5679	22.3092	22.827	22.249	23.9696	21.9978	22.9845	22.977	22.9342	25.2827	22.6553	23.3869	23.5474	23.7897	24.9624	22.9984	24.9651	23.506
AKR1C1	20.6398	20.2848	19.6158	21.3059	20.3661	21.7288	21.0347	22.3792	20.1382	22.0138	20.9757	21.8858	21.0423	21.6853	23.3993	21.846	22.988	22.2165
AKR1C2	16.5079	17.8628	14.2683	14.2982	17.7219	15.1065	None	None	None	None	None	None	19.2185	19.7314	20.2292	19.7337	19.8219	19.5813
AKR1C3	22.7453	23.7416	23.2736	22.729	22.9863	22.9921	22.8777	23.5568	23.232	24.3187	23.4597	23.7093	23.7197	24.4202	24.5093	24.8089	24.33	23.9369
AKR1C4	20.0959	21.6509	19.7953	17.1858	21.5334	18.8741	21.4119	21.0237	20.6292	20.5661	21.5304	20.9812	21.9218	22.9323	23.2517	21.585	22.96	22.2779
AKR1D1	19.1026	None	19.1503	18.8999	19.3975	17.8554	18.0664	None	19.3564	16.2012	19.5122	16.5154	19.069	14.6391	21.139	19.1297	20.7882	18.3958
AKR7A2	22.1329	23.3121	23.0021	22.9079	23.0464	23.3961	23.2177	23.3265	23.1721	22.5615	23.2689	22.9424	22.5907	23.1179	23.1077	23.0388	23.3804	23.5915
AKR7A3	21.6286	22.8521	21.4103	22.1405	21.5776	21.9136	20.9441	22.3005	21.8346	23.3262	21.904	22.7511	22.1488	22.6727	20.8964	22.7487	21.656	22.6497
AKT1	21.7974	20.7813	22.8277	21.7554	22.5788	22.0393	22.2368	22.8399	22.5018	21.9209	22.6589	21.8757	22.1627	22.0864	22.649	21.885	22.7996	21.8909
AKT1S1	21.1617	18.4243	21.6611	21.2619	21.101	20.1872	21.3551	21.8906	21.1522	20.7194	21.2545	20.2368	21.5468	21.4104	21.3922	22.7014	21.486	19.9802
AKT2	21.5644	22.2326	21.4367	21.4677	21.6568	21.1143	21.0709	21.504	21.9941	21.3397	21.9534	21.3076	21.3618	21.8148	21.7075	21.2	21.8958	21.0295
AKT3	19.9047	20.8169	21.2493	20.723	21.2917	21.4204	20.6419	21.6838	21.2706	21.4563	21.2869	21.4116	21.5991	21.5875	21.2032	20.5824	21.5148	21.8898
AKTIP	17.9602	18.4353	18.3538	18.3068	18.4725	18.9275	14.3384	17.1677	17.6964	18.4501	17.7915	18.8552	16.785	17.3579	17.41	16.3561	17.2957	17.4992
ALAD	23.166	24.0992	22.9357	23.5066	23.486	23.429	22.7431	23.0467	23.2962	23.1831	23.3041	22.4064	23.1262	23.077	22.8246	23.0531	23.2128	23.0072
ALAS1	None	None	None	None	None	None	None	None	None	None	None	None	18.5889	18.025	18.0455	18.327	17.7284	17.7095
ALB	33.4598	32.6616	33.6437	31.9877	33.7604	32.6888	32.0356	32.5076	32.1151	32.3563	32.9459	32.6055	32.9556	32.7719	32.7081	33.2804	33.4864	33.1398
ALCAM	23.3857	23.1846	23.3685	23.2851	22.8034	21.9592	22.066	23.7046	21.5272	23.1579	21.3802	23.5097	23.5218	23.5967	23.3826	23.2698	23.4236	22.6599
ALDH16A1	23.0025	23.4698	23.4791	23.591	23.5571	23.0204	22.7784	23.6899	24.1055	23.4431	24.1178	23.192	22.6763	22.9957	23.7024	22.7742	23.8616	23.3109
ALDH18A1	18.97	24.246	24.1533	23.6246	24.2953	24.0901	24.0027	24.6437	23.6453	24.9674	23.7913	24.1511	23.819	24.0951	24.3676	24.3943	24.2929	24.2674
ALDH1A1	25.3143	25.9057	24.5477	27.394	24.7532	28.0883	25.9932	26.4477	24.988	26.4946	25.1992	26.9996	25.2748	26.2972	25.0667	26.5874	25.2561	27.7571
ALDH1A2	15.1997	14.9849	14.4852	17.5533	14.4063	18.1584	13.7758	16.7906	14.1132	17.4901	14.1856	17.3711	5.52672	14.0909	12.6408	15.3272	13.1804	16.156
ALDH1A3	21.618	23.0691	22.6422	21.9147	22.8587	22.422	22.255	23.2444	23.4012	22.718	23.6953	23.1805	23.3616	23.3762	23.9686	22.8549	24.2389	23.2623
ALDH1B1	23.3316	23.7008	24.0995	24.1118	23.7484	24.1016	22.675	23.736	22.9207	23.6232	23.0538	23.5006	23.439	23.5697	23.5887	23.9896	23.8562	23.9027
ALDH1L1	21.7147	21.4344	20.5489	23.7514	20.5733	25.0351	22.4388	22.2508	19.6454	22.6616	20.2343	23.223	21.0274	21.4039	19.4709	23.2237	20.0531	21.9024
ALDH1L2	24.7906	25.7571	24.3155	27.2882	24.2517	26.7607	24.9596	25.4209	24.3472	26.3678	24.6236	26.0049	24.6861	24.8535	23.8489	26.1121	24.1782	26.6843
ALDH2	23.8121	24.5416	25.0653	25.0214	25.034	24.63	24.1518	25.3443	24.9179	24.9502	24.7172	24.4252	24.0835	24.7063	23.8742	25.0331	24.6156	24.2364
ALDH3A1	22.7914	22.8802	22.6461	21.8621	22.5208	21.9732	22.5976	24.1584	22.0899	23.4813	21.8825	22.2117	23.9214	23.7823	25.0098	22.7632	24.4872	22.9406
ALDH3A2	21.7933	24.4699	22.1428	22.4654	22.2162	22.9969	22.752	23.0434	22.3918	23.6165	22.6928	23.9374	22.1506	23.1051	22.9514	21.7074	22.8833	22.9067
ALDH3B1	20.9926	21.7686	20.9046	20.2641	21.1909	19.732	20.7338	21.5949	20.8483	19.6474	21.0063	20.5259	20.4881	21.0779	20.3751	20.4429	20.5259	19.658
ALDH4A1	22.8781	22.8081	23.17	23.6572	23.2366	24.0771	23.1352	24.224	23.1741	24.3132	23.2033	24.3756	23.1332	22.3992	23.221	23.7357	23.392	23.9034
ALDH5A1	22.4119	23.5588	22.6179	24.2587	22.9353	23.3447	23.4584	24.1366	23.9578	24.3254	23.53	23.7111	22.9843	21.9821	23.4543	23.0442	23.5493	23.0066
ALDH6A1	23.7013	23.8559	23.9722	26.3165	24.008	25.4412	23.877	24.028	24.3619	25.8952	24.2981	25.0232	24.2428	24.2117	23.956	25.6125	24.097	25.2683
ALDH7A1	24.0593	24.2155	24.5616	24.6311	24.6836	25.1856	23.8788	24.4849	23.8527	24.6953	23.9853	24.6634	24.4763	24.8937	24.8443	24.4907	24.9555	24.785
ALDH9A1	23.3668	24.8868	24.095	25.5327	24.0075	24.5017	24.2784	24.4303	24.9524	25.0953	24.9023	24.3268	24.1156	24.8534	24.1249	25.2535	24.2761	24.4366
ALDOA	26.4327	27.0962	27.236	26.4397	27.0437	26.6773	25.5647	26.7353	26.0825	25.2354	26.154	25.5145	25.9691	26.7323	26.2401	26.2557	26.3417	26.3207
ALDOB	21.5469	20.9807	21.5237	22.1881	22.3044	23.2514	22.3933	22.1296	22.3622	24.2963	22.0154	21.336	21.2616	20.8053	21.3419	23.6587	22.1222	22.5329
ALDOC	25.2316	26.1175	26.0414	25.1748	26.0411	25.5474	25.2819	25.6346	25.7775	25.2131	25.5896	25.3244	25.641	25.6114	25.8595	25.467	25.8805	25.4917
ALG1	19.8515	21.5698	19.7192	20.8627	19.5587	20.3116	18.5209	20.5257	20.2048	20.2292	20.2874	20.4194	19.5167	20.3981	19.7793	20.8042	20.0391	21.6064
ALG11	19.1628	20.0556	18.9672	19.7503	19.4446	19.7294	20.6561	19.814	19.4691	19.8302	19.8159	20.3167	19.7917	18.5714	19.3117	19.1775	19.3968	19.6612
ALG12	16.5057	None	16.9841	17.5044	17.4214	17.4577	18.3565	13.3238	17.9582	18.1212	17.5831	18.3007	17.6886	None	18.1546	17.0759	18.231	17.1466
ALG13	20.1261	18.9234	20.85	21.6227	20.7348	22.9469	21.1898	21.7325	20.7845	21.6164	21.5021	22.3851	21.2582	20.1243	20.7242	22.618	20.5056	21.9405
ALG2	21.5441	22.3402	21.9683	21.9792	22.1991	21.8169	21.683	21.8136	22.264	21.7365	22.68	21.5104	22.3814	22.4046	22.2943	21.6448	22.4972	22.019
ALG3	None	None	None	None	None	None	17.7566	16.4923	16.5282	16.4336	16.5187	16.2896	17.5749	17.8739	16.0622	17.8773	15.8648	15.7207
ALG5	20.7161	21.1766	19.7151	22.4617	19.8411	21.2049	21.3871	21.6494	21.4551	21.7018	20.8096	21.9097	21.2347	21.8388	19.95	20.3288	20.1861	22.3495
ALG6	20.3801	21.7314	18.9509	21.0049	18.5661	19.8587	21.8371	21.1841	20.3301	20.6268	19.6892	19.6774	21.2822	21.49	19.7768	19.7773	19.2421	19.2532
ALG8	17.2735	19.1824	16.9144	18.6559	17.0391	18.6267	18.5906	19.1443	18.011	18.3753	18.0232	19.0909	17.7687	18.3107	17.583	18.3776	17.4616	19.7118
ALG9	18.8287	20.6293	17.617	22.1829	15.2084	21.9181	18.6737	18.7134	19.2598	20.8355	18.4951	21.3129	19.9415	None	18.9753	20.2179	17.5587	22.3041
ALKAL2	19.6578	18.2349	20.4192	18.372	20.048	17.7359	17.5091	None	19.5865	20.0874	18.4076	19.1455	None	None	None	None	None	None
ALKBH2	19.0137	20.4466	17.8903	17.3094	17.7687	18.0899	None	None	None	None	None	None	17.3688	17.8213	16.9519	17.1725	17.0448	17.6968
ALKBH4	20.2232	19.7083	19.5267	18.8677	19.777	19.492	19.8087	18.8	18.3475	18.5905	18.8781	19.3088	19.2321	19.4817	18.8879	19.1425	18.937	19.691
ALKBH5	20.9311	20.81	21.4364	21.0405	21.2432	20.8418	20.2767	19.8694	21.2551	20.7655	21.0978	20.3706	20.9429	21.1737	20.9681	21.2742	21.0945	20.7741
ALKBH8	18.4062	17.7806	18.5287	19.22	18.6861	20.2738	20.1791	19.3516	19.3835	19.8069	19.2824	20.207	19.4854	19.419	19.1542	18.8397	19.12	20.2133
ALMS1	None	None	None	None	None	None	18.5541	17.9498	17.1526	17.7374	16.8638	18.1896	17.5357	17.2427	17.3798	19.0619	17.5453	18.3846
ALOX15	19.4293	19.9815	17.1327	19.4593	17.2934	18.0205	19.347	18.5764	20.4948	18.4412	20.6662	19.1373	18.8938	18.8767	19.4241	17.8491	19.2862	18.0947
ALOX15B	20.2597	19.2951	19.5061	18.9997	19.9855	19.2707	22.0113	21.1745	19.8176	19.2029	19.8464	20.7433	None	None	None	None	None	None
ALOX5	23.1212	23.7766	23.6757	22.9276	24.1226	23.2556	23.5243	23.8478	23.6761	23.1769	23.9319	23.586	22.9484	23.1258	23.2575	22.4245	23.6703	23.0723
ALOX5AP	22.1613	24.202	22.2271	20.7221	21.5914	20.1061	20.9739	18.7405	21.4949	20.919	21.2241	22.2502	21.1507	None	21.1694	19.5585	20.9754	19.8592
ALPK1	None	None	None	None	None	None	16.0636	16.2276	17.6558	17.628	17.2998	18.4797	17.0452	None	16.9579	16.463	17.1102	17.8165
ALPK2	17.2839	16.9845	18.6591	17.3179	19.2495	None	None	None	None	None	None	None	20.3322	None	17.4317	None	17.5543	16.9114
ALPK3	None	None	None	None	None	None	None	None	None	None	None	None	17.7725	17.9133	17.8692	18.7736	17.7489	18.4081
ALPL	20.873	20.6846	20.4023	21.7979	20.0204	20.5346	21.1069	21.3927	22.1166	20.5395	21.349	20.4348	21.4092	20.9628	20.1642	19.6941	19.9207	19.8199
ALPP	None	None	None	None	None	None	None	None	None	None	None	None	20.9409	19.2384	19.7396	20.4947	19.4738	19.0063
ALS2	None	None	None	None	None	None	18.0062	17.3042	17.1151	17.2366	16.9745	18.2454	16.856	15.9578	16.9206	17.4227	17.1987	18.456
ALS2CL	15.8997	15.8533	15.2937	17.8783	15.7979	17.0761	18.249	18.1289	14.5222	15.9741	15.2626	16.0377	16.6594	16.1805	15.4582	15.7812	15.5348	16.9162
ALYREF	23.3932	22.7228	22.759	22.7216	22.2496	22.1553	22.7402	22.0915	22.6513	22.856	22.4745	22.8188	22.5738	23.0157	22.925	23.0457	22.2753	22.0122
AMACR	18.1881	None	17.557	18.6353	17.7065	19.5017	18.1706	None	17.42	18.5068	16.9862	18.8046	19.5611	20.0389	18.9397	19.0908	19.063	19.3431
AMBP	24.0933	23.6145	25.1496	23.319	24.7545	24.1646	23.6654	23.8235	23.7456	22.0143	24.0983	23.0954	23.5423	23.3858	23.6549	24.675	23.9506	23.4238
AMBRA1	17.5538	16.7385	16.897	17.4181	17.0156	18.3248	19.7502	18.799	17.0902	17.5645	16.8647	17.8373	18.0655	17.6786	16.9699	17.0043	17.2793	18.8185
AMDHD2	19.8155	19.5395	20.4323	19.6427	20.489	19.5858	21.2996	20.6889	20.3139	19.9409	20.323	19.6527	20.9191	20.5355	20.0835	20.2232	20.3584	20.208
AMFR	None	None	None	None	None	None	None	None	None	None	None	None	18.7912	18.7762	17.0689	18.2441	16.9235	17.5254
AMOT	17.8437	15.5169	14.4696	16.5428	14.82	17.6077	None	None	None	None	None	None	15.646	None	16.1998	15.7239	15.0281	17.4807
AMOTL1	21.1116	17.8135	19.1332	20.3928	18.783	18.7559	20.6132	18.5785	19.2211	19.1544	18.8971	17.7768	20.0198	19.5242	18.9709	20.4043	19.0893	20.3558
AMOTL2	None	None	None	None	None	None	None	None	None	None	None	None	19.0268	18.6023	18.0206	19.3476	18.159	18.1931
AMPD2	23.7329	23.8339	23.8708	23.6445	23.9042	23.5822	23.5529	23.6164	24.4921	23.5578	24.4919	23.4952	23.7093	23.3484	24.3265	23.3714	24.3328	23.5105
AMPD3	23.1014	24.0463	22.6575	22.1438	23.1424	22.3738	22.8995	23.2136	23.9309	23.0697	23.8156	22.9997	22.6882	23.1973	23.382	22.3648	23.3953	22.4251
AMPH	21.4473	20.8846	20.156	20.9125	20.1929	20.081	19.8658	18.3466	20.7044	18.7016	20.2864	18.3613	20.7275	19.888	19.6782	20.9789	19.8813	20.0044
AMT	20.2923	21.0225	19.0944	23.0727	18.8212	23.3041	19.6772	21.0754	19.3377	21.9489	19.2704	22.1286	19.1628	20.4969	19.5383	20.7397	19.593	22.5394
AMY2A	21.777	22.8541	21.4558	24.6823	21.506	25.286	22.9523	22.6134	20.3378	23.5728	20.7604	23.7645	22.1608	22.3387	20.2134	22.4637	20.8725	25.9509
AMY2B	26.3316	27.1507	25.3031	29.4219	25.4988	29.6846	26.1146	27.0697	24.8496	28.1381	25.1012	27.6919	25.2204	26.7864	24.7889	27.7644	24.918	30.0692
AMZ2	None	None	None	None	None	None	None	None	None	None	None	None	18.935	15.7493	19.4858	18.5038	19.466	18.7187
ANAPC1	21.3148	22.3783	21.3157	21.8233	21.8068	21.8219	21.9211	22.1786	21.8365	21.585	21.8394	22.2707	21.9715	21.5282	21.8193	22.035	21.8963	21.8492
ANAPC10	13.5622	17.0783	18.3267	17.2297	18.1008	17.3553	None	None	None	None	None	None	16.1816	9.94441	17.8566	17.2204	17.5346	16.9761
ANAPC13	18.9779	17.2032	17.6323	17.6814	17.2007	18.6487	18.8341	16.996	17.2114	17.8605	17.3451	17.9645	18.8106	17.6246	17.0518	19.5957	17.0624	18.9015
ANAPC16	20.3665	20.9532	17.8149	19.2792	17.5409	19.7452	19.7385	16.3998	17.6931	18.4573	17.8371	19.0827	19.3446	18.1891	17.8562	19.5771	17.6949	19.4434
ANAPC2	19.2872	17.8996	17.4558	17.8929	17.8452	17.9782	19.4276	18.5954	18.52	16.6083	18.5356	16.5728	17.1801	17.7989	17.7751	17.1415	17.6565	18.1137
ANAPC4	19.3745	16.8993	19.2232	18.54	19.3076	19.1	20.0026	19.8695	19.0462	19.0597	18.9715	20.2343	18.6959	19.5908	19.2305	18.3425	19.2446	19.8148
ANAPC5	19.6783	20.4042	19.3763	19.6319	19.6654	19.8202	18.9378	18.762	19.5854	19.7421	19.1508	19.7795	19.3852	19.2027	19.4592	19.4904	19.6288	19.7586
ANAPC7	20.9526	21.6624	21.558	21.2615	21.9646	21.2694	21.8267	21.7496	21.7182	20.9855	21.9337	20.967	21.1006	21.9587	21.9517	21.0115	21.8231	21.5483
ANG	22.3377	22.1552	23.2001	21.4618	22.828	21.1239	22.5004	22.1986	21.7867	20.9493	22.5648	20.9894	22.2502	22.2955	22.4542	22.3997	22.4255	21.9772
ANGEL1	8.85295	15.4674	17.9735	17.1159	17.4825	16.276	None	None	None	None	None	None	17.1899	16.9147	16.2542	16.2791	16.5021	17.1995
ANGEL2	None	None	None	None	None	None	19.9354	19.8582	19.5804	19.8157	19.5523	19.5729	19.9506	20.5489	19.7302	20.1572	19.4976	19.4574
ANGPTL2	23.1003	23.2269	24.0659	22.386	23.7991	22.5125	22.0742	22.6876	21.8907	21.6541	22.4218	21.7326	23.0541	22.641	23.6039	22.3027	24.0366	22.5926
ANGPTL4	20.3812	19.0027	21.9411	20.184	21.5678	20.3241	18.5376	19.9524	18.3189	18.1946	18.8665	18.1852	20.2978	20.6465	21.1963	19.2768	20.3795	20.5266
ANK1	21.0752	20.8097	21.2518	21.3721	21.4971	21.2108	21.4018	21.1833	19.6473	22.3002	19.9139	21.5869	20.7379	20.9525	20.6736	21.8921	20.9335	20.9671
ANK2	21.3741	21.7973	21.2412	22.2209	21.5001	22.3137	22.5372	21.108	22.2439	22.4813	22.1136	22.7198	22.0299	22.8898	21.4047	23.6394	21.8066	23.4352
ANK3	22.333	22.0975	22.1553	23.3001	22.6068	23.0813	22.4988	23.2591	22.2478	23.1659	22.2932	23.1179	22.6135	22.7173	22.4311	23.0962	22.8268	22.5146
ANKFY1	23.2035	23.8531	23.8909	23.7576	24.1404	23.9536	23.8017	24.5478	23.4604	24.542	23.7796	25.2895	23.5099	23.993	23.8602	23.2517	24.2262	23.4262
ANKHD1;ANKHD1-EIF4EBP3	22.6452	22.5719	22.854	22.9694	22.7709	22.3139	22.2277	22.5369	22.7266	22.813	22.6517	23.2279	22.3669	22.8726	22.6167	23.0015	22.625	22.9461
ANKIB1	20.6956	19.9614	19.8967	19.9127	19.7202	20.3046	20.4136	20.345	19.467	19.9188	19.2392	20.2203	19.3103	19.0241	19.8148	19.9651	19.3583	20.1167
ANKLE2	21.0892	21.9598	20.6817	20.2298	20.3563	20.0447	20.015	20.7917	20.6582	20.3216	20.5004	21.1184	21.5001	21.4617	21.043	21.0148	20.7348	20.6693
ANKMY2	21.6742	21.1046	22.3392	23.0008	22.202	21.6766	22.3286	23.181	22.2798	22.746	22.2543	22.6767	22.2285	22.0948	22.328	22.8373	22.246	22.4104
ANKRD10	17.8332	None	18.9419	16.1676	19.1624	17.3911	None	None	None	None	None	None	17.7496	18.4167	18.2157	18.6299	18.2496	19.2471
ANKRD11	None	None	None	None	None	None	15.4596	14.9323	17.2088	16.2916	15.8997	14.2442	19.4158	18.5785	17.3138	18.001	17.4418	19.6665
ANKRD13A	21.3479	21.2752	21.0453	20.6162	21.1571	21.3412	21.4967	21.2676	21.3405	21.2847	21.2873	21.1791	21.1291	21.236	20.7695	20.67	21.2073	21.4697
ANKRD13D	18.4443	18.8104	17.621	15.4393	17.5435	15.3754	18.1811	None	17.0786	16.7035	16.859	16.1354	None	None	None	None	None	None
ANKRD16	17.7529	17.9987	16.4667	18.5384	16.6833	17.874	17.0792	15.8379	17.3731	17.2384	17.7263	16.7248	17.8111	17.7395	16.8926	17.9717	17.3022	17.8338
ANKRD17	20.875	20.5315	21.4487	21.5472	21.5316	21.8839	21.3002	20.8636	21.3486	21.7215	21.5057	21.7552	21.2359	21.3068	21.9082	21.4142	21.6491	21.5368
ANKRD22	20.4921	20.8048	20.5468	19.4073	20.6867	20.2949	20.9746	20.7681	21.1988	19.6252	20.7002	19.6864	19.7453	17.8511	20.8716	18.8797	21.1509	19.5364
ANKRD26	18.475	None	18.1049	17.8311	15.8815	16.0805	18.4334	17.6667	17.5598	17.5885	17.1966	16.8065	None	None	None	None	None	None
ANKRD27	19.8552	20.2367	19.374	19.8232	19.6648	20.8024	18.7695	19.9521	19.4861	19.6927	19.2569	19.2278	18.7304	18.9612	19.6638	18.9651	19.7498	20.6835
ANKRD28	21.288	21.5948	22.0814	22.4797	21.9409	22.5372	21.9825	21.96	21.5814	22.5317	21.6938	22.8914	21.3182	20.6806	22.1763	22.1469	22.2601	22.5544
ANKRD44	22.9169	23.5725	22.9343	22.5566	23.1521	23.2502	23.8172	23.9471	24.278	23.5834	23.9579	23.8309	22.4446	23.6559	23.0174	23.2718	23.1141	22.9684
ANKRD49	16.0424	None	16.0094	17.1186	15.938	18.1338	16.0647	14.4731	16.0338	16.7454	16.1613	17.4893	7.58064	17.3462	16.2535	17.3811	16.6863	17.5408
ANKRD50	18.4254	17.2622	17.4808	18.2187	16.9583	17.7589	19.3397	17.8026	18.156	16.647	18.2198	18.0113	18.0021	18.2845	17.6728	17.9474	17.3686	18.4107
ANKRD52	19.0203	16.9894	18.9986	18.8076	19.1177	18.2207	20.3236	18.953	18.8027	19.2213	18.825	19.6607	19.2786	19.9493	19.5613	19.4048	19.4757	19.8258
ANKRD54	15.806	16.1343	16.538	16.175	16.4099	19.0173	16.3282	16.5013	16.0738	17.6188	16.43	17.8905	14.0923	17.2033	16.7846	17.0175	17.148	18.1554
ANKS1A	21.8405	22.3054	21.9091	22.2737	21.921	22.4525	21.7946	22.8347	21.7358	22.1597	22.0161	22.4156	21.974	21.6649	21.9318	22.1576	22.0635	21.8643
ANKS3	18.9781	17.6084	18.8751	18.4662	18.62	17.7806	None	None	None	None	None	None	18.5947	18.4059	18.7854	19.2969	19.1893	19.1483
ANKS4B	None	None	None	None	None	None	None	None	None	None	None	None	18.5807	18.8171	16.5313	18.8911	16.8965	18.2534
ANKZF1	20.1856	20.1614	20.3706	20.1898	20.1615	19.6274	19.3322	19.9791	20.1065	19.557	20.3198	21.041	19.6288	19.5052	20.2153	19.4691	20.2529	20.6035
ANLN	21.5821	21.1154	23.0899	21.1247	22.9369	21.0807	None	None	None	None	None	None	21.7251	21.8256	21.8783	20.724	21.1633	20.3654
ANO1	20.723	19.87	20.6673	19.4144	20.8222	19.8412	20.6319	20.1324	19.7873	19.2122	19.6038	19.5461	20.6332	20.1797	20.8998	20.042	19.989	19.1759
ANO10	18.7398	20.1809	18.2694	18.8999	19.0167	18.246	18.6332	None	19.1366	18.161	19.4646	17.6109	19.7788	19.8252	19.487	18.7971	19.706	19.2021
ANO6	21.9294	21.3814	22.2499	22.7183	22.555	23.286	22.3073	22.0258	22.4673	22.7877	22.6188	23.9158	22.2505	21.584	21.9024	21.6524	22.2408	23.1627
ANOS1	20.6065	19.1764	20.5378	20.0482	20.3812	19.9205	20.8334	20.0344	19.4282	18.7474	19.2548	19.6125	20.0699	18.9842	20.0936	19.5048	19.5602	18.427
ANP32A	26.3155	24.3433	25.197	25.2928	24.8674	25.8683	25.089	24.3152	25.2862	25.5928	25.1417	25.1096	25.5125	24.5068	25.1192	26.9753	24.9741	25.636
ANP32B	24.8027	25.1244	24.6188	24.346	24.6022	25.065	24.0655	23.8682	24.6806	23.9438	24.5218	24.149	24.1054	23.6045	24.4289	24.6476	24.1944	24.3443
ANP32C	None	None	None	None	None	None	19.8777	None	18.8819	20.0577	18.9326	20.4823	18.456	None	18.5048	21.565	18.5621	21.9017
ANP32E	21.746	20.4505	20.8388	21.2568	20.9233	22.1033	21.1669	20.314	22.0504	21.8378	20.9968	21.5371	17.0607	20.9731	21.6013	22.9033	21.2604	22.2698
ANPEP	25.1831	24.3313	25.9231	24.3314	25.6858	24.5025	23.1847	24.1663	23.0691	23.6797	23.0694	23.2322	23.0614	23.5811	22.8074	23.5389	22.9685	23.9568
ANTXR1	21.1823	20.6223	20.6972	20.399	20.6721	20.4446	21.7078	20.78	20.4288	19.1688	20.3144	19.0466	21.2858	20.8128	19.961	20.0235	20.846	19.8345
ANTXR2	20.5162	19.8026	19.5204	18.8822	19.7394	19.3408	20.1174	18.5443	19.0827	19.1616	19.1712	20.1308	20.2091	18.674	19.7751	18.4477	19.3699	19.5569
ANXA1	27.6757	25.8353	27.312	25.6005	27.3144	26.1694	26.0095	26.4663	26.1903	25.246	26.4448	25.4852	27.0289	26.5296	26.7258	25.9636	27.2085	26.1607
ANXA10	22.8357	23.1482	20.6773	21.5078	21.7916	21.1918	21.744	22.7919	22.1619	21.6035	22.7892	21.4122	22.7249	23.9645	23.0169	22.2144	23.1498	22.2853
ANXA11	24.5439	24.3929	25.0705	24.6333	24.9476	24.4007	24.3929	24.7987	24.8483	23.5577	24.7772	23.5287	24.5629	24.6727	24.5997	24.0087	24.7551	24.0433
ANXA13	21.5143	21.3711	19.8606	21.294	20.7881	20.9534	22.1184	20.8623	20.9054	20.9311	20.7488	20.1843	21.3693	20.5546	19.4572	22.232	20.5954	20.6301
ANXA2	28.7117	28.8141	29.0579	27.6943	29.0158	28.0434	28.2387	28.7995	27.8986	27.2506	28.2518	27.4909	28.7978	29.0364	28.9905	28.0291	28.8337	28.2227
ANXA3	26.2477	26.1368	26.0132	24.5072	26.1644	24.6968	24.9554	25.1027	24.7405	24.062	25.191	23.8523	25.6742	25.4955	25.947	24.3572	25.6513	24.6473
ANXA4	26.1632	27.3744	26.2651	26.6254	26.4679	25.5434	27.0618	27.7256	26.6144	27.5616	26.6831	26.3084	25.6514	26.934	25.653	26.3065	26.4748	26.6249
ANXA5	27.0503	26.5165	26.8191	25.8584	26.8174	26.0382	25.8457	26.2483	26.1237	25.7776	26.4903	25.7135	26.8451	26.4754	26.691	26.2377	26.5767	26.3676
ANXA6	26.4043	26.8261	27.2373	26.3266	27.2112	27.2031	26.2961	26.6503	27.4358	27.3881	27.4558	27.2811	26.7262	26.7343	27.0365	26.6222	27.2515	27.3623
ANXA7	24.7969	24.3459	25.4235	24.5243	25.3591	24.6322	24.6385	25.1738	25.5833	24.0717	25.5155	24.4464	24.9039	25.1271	25.3644	24.2098	25.4815	24.198
ANXA8	19.1684	16.364	19.5798	15.0907	19.7613	15.5311	None	None	None	None	None	None	18.4147	18.4962	19.2479	19.1514	19.2459	18.3339
ANXA8L1	23.74	21.9743	24.283	21.7615	24.3892	22.2872	20.9714	22.5349	19.5758	19.2715	18.8419	19.556	23.3416	22.8258	24.4517	22.6049	24.4211	22.9372
ANXA9	20.2304	17.6389	20.0366	21.1782	20.436	21.8588	20.5626	21.0799	19.3586	20.9803	19.7758	21.7436	20.1479	21.6592	18.6293	20.0936	19.4989	21.2065
AOAH	None	None	None	None	None	None	20.4384	20.7235	21.2209	20.9202	21.002	21.4296	None	None	None	None	None	None
AOC1	21.4638	21.4388	22.1395	20.0732	21.9906	20.1377	21.9437	22.3806	21.266	20.4833	21.5383	20.8513	20.4686	21.5191	20.9408	20.7379	21.3107	20.2914
AOC3	23.7834	24.3263	23.1075	23.418	22.8674	23.4186	23.4657	24.3858	23.0858	22.6331	23.301	23.2419	24.077	23.9778	23.004	23.7781	23.5459	23.8958
AOX1	22.687	23.598	21.6905	25.6096	21.6184	25.7933	23.6575	23.9512	22.7473	24.8827	22.8389	25.0621	22.8057	23.5757	21.5773	23.3231	21.7716	25.7219
AP1B1	22.9473	22.9379	23.0936	24.0034	23.6372	24.4976	22.8079	23.7195	23.8977	23.197	24.0119	22.0766	22.9732	23.6727	23.7984	23.0492	23.8609	22.6799
AP1G1	22.695	23.6191	23.307	23.2371	23.8238	23.4423	22.6303	22.964	23.6338	23.2427	23.9896	23.5159	22.797	23.7813	23.8593	22.9187	23.8582	23.427
AP1G2	20.274	20.8958	21.0287	20.487	20.9422	20.4564	21.9486	22.5643	21.3892	21.222	21.2734	21.076	20.9169	20.7997	21.2267	20.7221	21.0791	21.4238
AP1M1	23.1391	23.9532	22.9658	23.6052	23.3099	23.1873	22.9367	22.9598	23.4577	23.0884	23.5229	22.621	23.409	23.6792	23.6718	22.4211	23.2595	23.7715
AP1M2	22.6953	23.0909	22.2135	22.6819	22.3656	23.5571	22.9137	23.3628	22.1018	23.5434	22.3268	23.4141	22.1302	19.9769	21.9262	21.8512	22.3702	23.5167
AP1S1	20.7174	21.4273	21.2398	21.9396	21.5098	22.362	21.2854	22.0462	21.2709	21.9802	21.5436	22.3394	21.0286	22.0121	21.4429	20.8361	21.2593	22.1573
AP1S2	19.9827	20.5634	19.284	18.9768	19.9483	19.3657	19.4272	19.9804	20.0619	19.8811	20.0345	18.9102	19.924	19.3805	19.4318	19.2112	19.9353	19.8518
AP1S3	16.0859	None	18.1704	16.868	18.447	17.0276	8.77406	12.5619	17.641	16.3365	17.6885	17.0233	18.584	18.1695	18.9361	16.4912	18.531	17.6377
AP2A1	24.0296	24.3749	24.4365	24.0988	24.9978	24.2976	24.5257	24.6233	24.8303	24.1974	25.1708	24.3697	24.2065	24.4087	24.5515	23.6201	25.0026	24.2795
AP2A2	23.6879	24.0291	24.1822	24.0131	24.8665	23.9286	23.8171	24.0466	24.5348	23.7506	24.8992	23.6216	24.219	23.8361	24.2633	23.4884	24.7778	23.4168
AP2B1	24.495	25.3107	25.0948	25.0093	25.744	24.719	25.2923	25.865	25.604	25.1057	25.935	25.036	25.1277	25.9768	25.5218	24.789	25.8942	24.756
AP2M1	24.1309	23.8449	24.3944	23.8905	24.7473	24.0235	24.0071	24.8085	24.6849	23.7593	24.9743	24.016	24.0336	24.4483	24.4398	23.8342	24.665	23.9203
AP2S1	20.0972	21.4925	20.6659	20.4449	21.1191	20.5605	20.3382	20.5162	20.7651	19.7483	21.4185	21.8547	17.9079	19.4757	20.7182	20.2611	20.981	21.4726
AP3B1	24.1731	25.1444	24.5078	24.8428	24.9167	24.7947	24.1578	24.4862	24.7549	24.8404	25.1502	25.0488	24.5467	25.0557	24.6207	24.2433	24.8797	24.5456
AP3D1	23.6828	24.5714	24.4431	24.3943	24.829	24.5267	23.7261	24.6737	24.5043	24.572	24.8963	24.3843	24.0006	24.6708	24.3142	23.4444	24.6016	24.5107
AP3M1	22.3969	22.1044	22.176	22.6755	22.4183	23.5393	22.5271	23.0912	22.4488	22.4267	22.6068	22.2018	22.5172	22.5229	22.1255	22.0835	22.4221	23.0026
AP3M2	19.2598	20.3763	19.3254	19.4359	19.6543	20.5601	20.3853	20.6118	19.3345	20.4005	19.6298	20.9299	20.2513	21.3008	19.2266	19.5379	19.6671	20.0141
AP3S1	21.229	20.9611	21.3763	22.2233	21.5167	22.4856	20.7729	21.0047	21.7299	21.446	21.8664	22.1237	21.3322	20.2022	21.2273	21.7718	21.4741	22.3712
AP4B1	18.4784	None	18.7481	19.881	19.0491	18.5276	19.0779	18.9787	18.9152	19.037	19.022	19.3165	19.0952	18.842	18.9452	18.2317	19.1748	18.678
AP4E1	17.0923	15.4776	17.7446	17.2994	18.2964	17.7796	10.3688	None	17.6403	17.9313	17.825	18.5465	17.9224	18.4899	17.524	17.5019	17.7547	17.351
AP4M1	19.8163	18.2047	19.1079	19.2812	18.9166	19.5239	19.1206	17.4954	19.6554	18.3967	19.8652	18.9519	19.485	19.1495	18.9807	18.791	19.0504	19.0058
AP4S1	19.037	19.9461	19.0586	19.3577	19.2318	19.9404	19.2698	20.1458	19.7776	19.8594	19.1443	19.4114	19.4739	17.0706	19.4914	18.7537	19.5438	19.8569
AP5B1	17.8925	18.3037	18.0164	18.0143	18.2614	17.921	19.4131	18.7327	18.0754	18.5903	18.3948	19.4786	18.8309	18.2112	17.9562	18.2841	18.2733	19.4033
AP5M1	18.6152	18.8142	19.0527	18.3445	19.4279	18.8478	19.6545	18.1848	18.975	18.7902	18.4948	19.0962	19.7712	19.0684	18.645	18.5383	18.901	18.7526
AP5S1	17.0798	17.343	16.6387	16.5363	17.2749	17.7188	17.5306	17.0668	17.9633	15.9159	17.3629	15.8212	15.7752	15.4259	17.1257	16.0953	17.5687	16.9332
AP5Z1	17.715	None	17.6455	17.197	18.5616	17.5202	18.5575	16.6497	18.1633	17.6385	18.0989	18.0067	20.6114	22.0252	18.1002	17.2588	18.2823	17.3022
APAF1	21.7106	21.5127	21.7047	21.5421	22.1652	21.5542	22.4458	22.7856	22.574	22.2812	22.6864	22.2826	21.9042	21.8731	22.1379	22.2837	22.0487	22.1854
APBA1	19.9503	18.5942	17.5767	19.0796	17.3358	18.506	17.4774	15.4974	16.8476	16.9771	16.9962	16.8275	19.2716	20.1741	17.2974	19.1736	16.9412	17.73
APBA3	19.1415	18.7633	18.0473	19.0244	18.1309	18.5592	18.6658	17.698	18.0566	18.348	18.0464	19.22	18.2573	18.9327	17.8154	18.0325	18.0416	18.6304
APBB1	18.9196	19.1551	19.183	17.9907	19.2888	18.1358	18.8957	18.06	18.662	18.844	18.6101	19.4301	20.182	20.0447	18.9968	18.6916	19.3198	18.9027
APBB1IP	23.0684	23.5581	23.0684	22.3735	23.0347	22.3378	23.2397	22.8763	24.0888	22.7254	23.5052	23.132	22.5978	22.6693	22.7785	22.5855	22.5776	21.7021
APBB2	21.6066	21.5233	21.303	20.7418	20.9096	20.9313	19.86	20.0728	20.3064	20.2762	20.8273	21.4595	20.504	20.8809	20.9986	20.7895	21.2468	21.1134
APC	19.2238	19.283	19.2353	20.0359	19.5038	20.7159	20.0679	18.6887	19.0115	19.8296	19.1094	20.297	19.3297	20.1344	19.1044	19.9152	18.9653	20.0414
APCS	24.5964	23.1502	24.848	22.9684	24.606	22.9193	21.7319	23.3008	21.2585	23.4588	21.839	21.6345	23.4688	23.4122	23.0661	24.532	23.176	21.7943
APEH	23.5436	23.9771	23.9914	23.9252	23.872	23.7006	23.6445	23.8249	24.147	24.0288	24.2761	23.5799	23.0701	23.2554	23.7816	23.1641	24.065	24.3311
APEX1	22.6797	23.2265	23.377	23.6873	24.0837	24.3948	23.6475	23.5913	24.7107	24.327	24.9446	24.9746	22.9325	23.7282	24.356	22.8044	24.5751	23.4295
APH1A	None	None	None	None	None	None	None	None	None	None	None	None	16.668	16.912	17.5364	17.4238	16.9334	17.5805
API5	22.5655	23.2645	22.8306	23.1963	23.3639	23.6272	23.0675	22.9045	23.7074	23.5436	23.5318	23.9039	23.102	23.0553	23.3814	22.8523	23.3188	22.7655
APIP	22.4402	22.5587	22.9494	23.5647	23.1442	22.4736	22.8413	22.7063	22.6977	22.9001	22.5681	22.5782	21.8923	23.5011	22.7489	23.042	22.7601	22.8936
APLF	15.9797	None	16.1512	16.4905	15.798	15.5987	17.7024	17.8897	16.8876	17.0049	16.8903	16.9529	16.937	16.2486	16.8577	17.8388	16.9338	16.5922
APLP2	22.3365	21.8889	21.792	20.5529	21.3085	20.4783	21.9182	20.7646	20.6181	20.538	20.4934	20.7171	21.2756	20.6107	21.5483	21.3231	20.8397	20.5785
APMAP	24.1534	24.2733	23.9054	23.3898	23.5866	23.7076	23.9173	24.2989	24.0165	23.6406	23.8675	23.1124	24.0487	24.5528	24.1261	23.2498	23.5506	23.3769
APOA1	28.8069	27.7193	28.9032	27.0844	28.4654	27.1924	26.7608	27.0227	27.2437	26.6286	27.532	26.3301	27.8627	27.0974	27.8982	28.2075	28.202	27.4407
APOA2	24.0921	25.095	26.1112	25.2853	25.6668	25.5242	19.3367	24.6845	24.124	24.2316	24.7022	24.0376	24.5493	25.6587	25.2375	26.9431	25.7709	25.2814
APOA4	24.6932	24.2703	24.7899	23.2959	24.9001	23.7121	24.0469	24.5933	24.0518	23.3066	24.4917	22.7019	24.7175	24.3585	24.4089	26.14	24.813	24.0423
APOB	26.6368	26.4104	27.944	26.3154	27.8142	26.3243	25.9167	26.0858	26.054	26.4478	26.3596	25.7605	26.2192	26.1179	26.2626	26.1209	26.9536	25.8087
APOBEC2	18.8141	19.2461	16.9945	20.1715	16.8977	21.8056	18.2472	17.7448	16.2264	20.9628	16.1053	21.8851	13.4754	None	16.7177	19.3564	16.7219	22.0116
APOBEC3A;APOBEC3A_B	None	None	None	None	None	None	None	None	None	None	None	None	18.8421	18.9373	17.2407	18.8327	16.8329	17.7062
APOBEC3C	19.7211	19.9136	19.8089	19.1818	20.0404	19.6493	20.3158	19.338	20.9775	19.2149	21.2388	19.5643	20.192	20.2871	21.6878	19.6575	20.9024	19.9949
APOBEC3F	19.2248	20.2099	19.0097	19.2666	20.0695	18.9027	19.5645	19.1915	20.4271	19.1817	20.6753	18.4361	20.1835	20.4695	21.4241	19.4342	20.7949	19.8576
APOBEC3G	22.3519	22.0264	21.7806	21.2448	21.4602	21.6197	21.5161	22.2979	23.0431	22.4551	23.0007	21.9951	22.6772	22.67	24.3159	22.3374	23.2063	22.0134
APOBR	23.4287	23.2303	23.4623	22.3658	23.3367	22.2531	23.7837	23.3315	23.6765	22.7984	23.5657	23.5697	23.6196	22.9804	23.5256	22.6441	23.1783	22.3294
APOC1	22.3	20.6858	23.3012	20.6416	23.5582	20.8602	20.2218	21.7721	21.0403	21.4247	21.8667	19.7717	21.3011	21.9708	21.8831	20.3556	22.3398	20.0069
APOC2	22.7258	22.3066	23.727	21.6718	23.4394	22.4182	20.2547	21.3188	21.2974	22.1205	21.7078	21.1031	20.808	20.3612	21.4599	23.0005	21.6349	20.8192
APOC3	22.7235	22.6058	22.6845	20.3422	22.4055	20.9128	22.1212	21.4157	21.0046	21.2734	21.4957	19.5963	21.2909	21.176	21.4369	22.7307	21.7572	20.8473
APOC4	17.5751	14.1544	18.2414	16.9235	18.5869	16.4035	17.1751	16.4276	17.1013	17.1112	17.2943	16.7822	16.5896	15.3885	16.2232	17.3044	15.5979	16.6305
APOD	23.3145	22.1086	23.4945	22.104	23.3744	22.289	22.99	23.7213	21.7686	22.0751	22.5046	22.8681	23.4039	23.4305	22.3274	24.2956	23.1924	22.8439
APOE	25.0398	24.8023	25.8505	24.086	26.4873	24.3713	23.6711	25.1061	24.2604	23.448	24.5503	22.6203	24.2298	24.3153	24.142	23.357	24.5465	23.1827
APOF	21.0107	19.9639	21.5926	19.7559	21.1087	20.4103	18.7675	20.336	18.8362	19.8995	19.3365	19.9738	20.5637	20.6459	19.7129	22.2805	19.9262	20.581
APOH	24.9272	24.5279	26.5786	23.3823	26.1831	24.6138	24.0095	23.1248	24.8775	24.4163	25.3453	24.1137	24.2158	24.3394	25.4178	24.1705	25.9695	24.5738
APOL1	22.7692	22.1762	23.2415	20.8175	23.2011	20.6935	21.4241	22.3543	21.5863	22.4214	22.0036	21.7128	22.7254	21.2536	22.1884	22.5564	22.497	21.5072
APOL2	23.5293	23.2875	23.569	23.1914	23.1756	22.6986	23.5274	23.5115	24.2019	23.6129	24.067	22.8614	24.1619	22.6868	24.114	23.4324	24.2366	23.0382
APOL3	21.4034	21.1841	20.9881	20.9474	20.9895	21.176	22.2239	21.2885	23.0939	22.3016	22.4828	22.4408	22.7835	21.993	22.2002	22.1048	22.1275	21.5273
APOM	23.1216	21.8901	22.8904	21.7763	22.7123	21.8054	22.0248	21.0003	21.3896	21.3867	21.3948	21.5622	22.4792	22.3707	21.4703	21.3865	22.1672	22.0333
APOO	21.0433	20.0779	20.0471	19.7934	18.9373	19.2833	21.3199	21.7281	20.0656	20.6101	19.9078	20.6628	20.633	20.981	20.3696	20.2809	19.9686	19.4609
APOOL	21.8973	22.2918	21.6077	22.6557	21.3634	21.7187	22.163	22.8976	22.2105	22.96	21.8778	22.2779	21.59	22.9354	22.245	22.0338	21.8039	21.8231
APP	24.1884	22.9399	23.5559	22.9956	22.8987	23.5541	22.5627	22.9536	21.7651	22.6894	21.9482	23.0633	23.16	22.2829	23.3064	22.9234	22.8484	23.378
APPBP2	None	None	None	None	None	None	19.6149	19.8996	19.7599	19.7235	19.741	19.8947	None	None	None	None	None	None
APPL1	23.5385	23.9128	24.2405	24.0942	24.2516	23.3411	23.7301	24.0422	24.3997	24.0244	24.4612	23.4552	23.3607	24.128	23.8777	24.1831	24.1376	23.3532
APPL2	22.4693	23.3214	22.9571	22.9142	22.7203	22.7546	22.1019	21.9533	22.4181	22.8009	22.579	21.7705	22.1745	21.5693	22.3775	22.9748	22.6115	22.0952
APRT	24.3139	24.7191	24.378	24.1234	24.5024	23.6097	23.9231	23.9409	24.2818	23.0731	24.3553	22.6157	23.9944	24.3369	24.6053	23.3702	24.4058	23.7324
APTX	19.4311	21.1601	19.8477	20.1847	19.8447	19.9094	19.2448	20.6122	19.9226	20.2304	19.7496	19.9226	19.6943	21.1949	19.7751	20.2669	19.7607	19.9071
AQP1	15.4308	16.5641	16.2648	17.2957	16.633	15.8933	17.2191	17.7415	17.9337	19.5713	15.68	16.4059	17.8891	19.3269	17.0768	18.0991	17.5789	17.5868
AQP5	17.7026	19.5023	16.4055	17.941	15.9644	18.1612	None	None	None	None	None	None	None	None	None	None	None	None
AQP8	18.9741	19.5316	17.4043	24.0652	18.128	22.5889	20.0573	19.8976	18.3107	22.7873	17.1458	21.9616	19.6487	17.9317	18.7103	19.3369	18.7898	22.9516
AQR	21.893	22.0562	21.8768	22.3696	22.2576	23.1522	22.2568	22.2915	22.6097	22.1539	22.5777	23.2881	22.2305	22.4028	22.3392	21.7332	22.3448	22.478
ARAF	20.006	20.2541	20.7806	20.4995	20.8602	20.4165	21.0516	21.4178	20.8454	20.2642	20.9532	20.5313	20.3627	21.3683	20.728	20.9218	20.5019	20.5804
ARAP1	22.5755	23.2254	23.0248	22.2869	23.0163	22.6898	23.0343	22.3605	23.099	22.6983	23.211	22.895	22.685	23.2723	22.7538	22.3103	22.8692	22.7152
ARAP2	None	None	None	None	None	None	None	None	None	None	None	None	18.7731	18.0709	17.8077	19.1845	17.9544	17.973
ARAP3	18.9642	18.9864	18.4668	18.1614	17.8839	17.8011	17.3612	18.4104	18.1413	17.106	17.5733	16.5	18.8422	18.4594	18.4568	18.213	17.7587	18.1228
ARCN1	24.4225	25.3806	25.2639	25.7468	25.3894	25.9096	24.6394	25.5715	25.4026	25.7178	25.9496	25.8709	24.502	25.3367	25.4849	25.871	25.6934	25.3709
ARF1	23.3014	22.4955	23.0993	23.9587	23.59	25.4941	22.1147	23.8952	23.5046	24.1005	23.5981	25.0115	22.1502	24.9106	23.0671	23.7548	23.3523	24.8533
ARF4	22.7747	23.8495	23.3616	23.5114	23.657	25.0367	22.0907	23.769	22.8525	23.5677	23.2204	24.3445	23.3644	23.9555	23.4831	23.6768	23.8035	23.9777
ARF5	22.8314	23.6566	23.3616	23.7387	23.8116	24.4423	23.2532	23.8348	23.149	23.9118	23.6611	24.6949	23.74	24.408	23.3154	23.8777	23.5706	24.2935
ARF6	21.8314	22.3519	22.1445	22.5162	22.7333	22.3855	21.1733	22.526	21.7112	22.535	22.1205	23.0557	21.8497	21.2476	21.7993	21.1518	22.3448	22.9765
ARFGAP1	21.9846	21.675	22.1293	22.6312	21.8185	22.3172	22.2629	23.2241	21.9597	22.112	22.1607	22.1298	21.8895	22.0687	22.0031	22.5666	21.9612	21.9981
ARFGAP2	23.8779	23.5882	23.1458	23.5119	22.8819	23.6506	23.8946	23.5588	23.0436	22.8462	23.0345	23.0575	23.2302	22.7692	23.048	23.6786	22.8732	23.5864
ARFGAP3	24.1863	23.667	24.0799	25.0173	23.7801	23.0356	24.5828	24.4039	24.2761	24.1431	24.4878	22.8097	24.07	24.1338	24.0304	24.6272	23.9074	23.9839
ARFGEF1	22.6206	23.2923	23.0695	23.0202	23.6826	23.1079	22.6687	22.9902	23.3712	23.0595	23.4583	23.6057	22.9458	23.1383	23.1679	22.7336	23.2189	23.1413
ARFGEF2	23.3232	24.1785	23.0577	23.8013	23.6755	23.7033	23.6108	23.6993	23.6988	24.0016	23.9633	24.7372	23.4684	23.2564	23.4014	22.9743	23.6645	24.1165
ARFGEF3	19.7825	18.3683	19.4151	21.0062	19.4115	21.8459	20.4551	20.3161	18.9103	20.9468	19.2623	21.2642	19.5689	20.5602	18.7683	19.8068	18.6517	22.064
ARFIP1	25.1416	24.276	24.1585	23.8115	24.2494	23.8993	24.1466	23.6003	23.6245	23.5091	23.9572	22.9114	24.4728	24.5341	23.9797	23.9371	24.0176	23.408
ARFIP2	20.6062	20.3489	20.6977	21.4648	20.9854	21.3311	20.8548	20.6518	20.5465	21.7784	20.8881	21.8225	21.9014	21.3985	21.5526	20.892	21.573	20.9776
ARFRP1	19.5831	19.8427	19.922	19.9958	20.0684	19.8405	19.8892	19.8853	19.9582	20.7051	19.9723	20.0935	20.1795	20.367	20.3784	19.8244	20.3658	20.3738
ARG1	21.2358	21.0306	19.2782	19.2025	20.3689	19.4707	21.5196	20.1339	21.1221	19.9883	21.5576	20.4298	21.7619	21.0185	20.8832	20.3398	20.5809	20.5139
ARGLU1	25.1392	22.8016	23.3085	23.3566	23.0466	21.6269	24.0943	22.8654	23.4333	23.5045	23.0673	23.0059	23.8855	22.3377	22.9418	24.5694	22.6916	22.4369
ARHGAP1	24.0434	23.5848	24.2189	23.1376	24.3057	23.8298	23.8033	23.7897	23.7843	22.829	24.2037	22.609	23.5125	23.713	24.124	23.6962	24.3682	23.5267
ARHGAP10	21.3336	20.989	21.6719	21.2697	21.5549	20.9953	21.7096	20.8463	21.1835	21.3325	21.5283	21.6494	21.1588	22.2664	20.9815	21.1535	21.1246	20.7238
ARHGAP12	22.8813	23.5507	22.8211	23.5278	22.8039	22.8433	22.5033	22.853	22.368	23.2661	22.4534	23.0381	23.13	23.9044	22.8002	23.1785	22.9455	22.8121
ARHGAP15	20.8609	21.5013	21.0401	20.1316	20.7209	20.908	21.6775	19.6762	22.4024	20.908	21.7202	20.6335	20.7618	19.7918	20.8858	20.229	20.8768	20.2393
ARHGAP17	21.9091	22.7048	23.1341	22.0773	22.8729	21.7403	22.1985	22.0523	23.4019	22.054	23.0473	21.7508	21.9854	23.0434	22.3934	22.6195	22.783	21.9966
ARHGAP18	23.0106	22.4148	23.5264	23.7192	23.6339	22.8746	23.0393	22.5279	23.5175	23.0863	23.6795	22.4067	23.077	22.6507	23.1874	23.726	23.4011	23.0057
ARHGAP21	21.294	20.2378	21.1241	21.4787	21.1411	22.3784	21.2493	20.3343	20.8035	21.3612	20.7287	21.8674	21.3438	21.3802	21.1382	21.8725	21.0715	21.2458
ARHGAP23	15.8372	16.1659	15.8492	16.4615	15.8621	17.2407	15.6525	13.2888	15.7264	15.6381	15.0901	15.5371	17.0922	16.8755	15.9028	16.6692	16.2859	14.9226
ARHGAP24	18.9782	17.9209	18.1409	19.1184	18.043	18.9427	20.1258	18.3518	18.5382	19.363	18.7301	19.8341	19.312	18.2409	18.6972	19.8546	19.222	17.6205
ARHGAP25	22.9939	23.1508	23.1088	22.4281	23.2523	22.706	23.6368	23.6159	24.9282	23.0682	24.4941	23.1605	23.3632	23.3704	23.1035	23.4357	23.0145	22.9518
ARHGAP26	20.1333	20.7517	20.1008	20.6855	20.1767	19.3747	20.6472	20.9952	20.8255	20.4972	20.541	20.0973	20.4984	20.6687	20.0394	20.2343	20.3605	20.8861
ARHGAP27	22.4508	22.6705	22.1746	21.4447	22.0534	21.644	23.6857	23.0938	21.8691	21.748	21.4499	22.1895	22.2536	21.9709	22.4245	21.3759	21.967	21.5564
ARHGAP29	19.1407	18.483	20.1429	19.7794	19.8689	20.5211	18.0785	17.0794	18.813	19.2761	18.0745	19.8187	19.9012	19.1144	20.6876	20.2527	19.9856	19.8636
ARHGAP30	21.8029	20.9232	21.6287	21.5285	21.4712	21.4849	21.5041	21.5165	22.7305	22.0818	22.2775	21.8642	21.8151	21.4962	21.0501	22.1606	21.0998	21.0078
ARHGAP31	20.1901	20.1268	20.2352	20.0146	20.0044	20.1546	21.3236	20.3937	20.2651	20.5727	20.12	21.035	20.0999	19.909	19.7187	20.5285	20.0094	20.7096
ARHGAP32	20.117	20.9851	19.8918	20.0198	19.6139	20.1348	20.4276	20.9141	18.52	19.7825	18.7451	20.2965	19.8071	19.8794	18.8544	19.9519	19.088	20.5097
ARHGAP35	22.1316	22.2385	22.1258	22.2509	22.3505	22.0554	21.8151	22.8635	22.3666	22.3845	22.5321	21.7276	22.1634	22.6881	22.3197	22.4983	22.566	21.8624
ARHGAP4	21.8438	22.5583	22.1098	21.5471	22.5129	21.8187	22.69	23.1354	23.6283	22.7738	23.2387	22.7908	21.7727	20.9914	22.1818	21.7708	22.2753	22.3995
ARHGAP42	18.4935	None	18.4514	18.1612	18.698	17.5959	18.6459	17.7886	18.5998	18.0772	18.8488	18.5721	19.048	19.315	18.3994	19.0979	19.0221	18.9595
ARHGAP45	22.5601	23.0571	22.761	22.3556	22.9933	22.6574	22.9865	22.8573	24.3377	22.9819	24.0025	22.8873	22.1436	22.4097	22.5221	22.3275	22.572	22.619
ARHGAP5	21.9968	22.0028	22.2957	22.315	22.4632	22.7743	22.2843	22.5077	21.8372	22.5025	21.9716	22.9144	21.9291	23.9181	22.6232	21.765	22.441	23.0746
ARHGAP6	None	None	None	None	None	None	19.3083	18.8917	16.3855	16.8527	15.9988	16.452	15.4231	16.5059	15.3274	18.8989	15.7927	18.3175
ARHGAP9	20.1896	19.6113	20.3633	19.8239	20.5629	20.0251	21.6288	21.0226	20.8421	20.5264	20.8346	20.6809	20.838	19.7172	20.304	20.1263	20.3076	19.7607
ARHGDIA	25.8553	26.1721	25.5409	25.2234	25.6294	25.7325	25.2815	24.8331	24.8656	25.1018	25.085	25.3387	25.0284	24.9905	25.5959	24.0174	26.0638	25.1506
ARHGDIB	25.4876	24.3513	25.4968	23.9448	25.6628	24.8701	25.0257	25.0926	26.3561	25.345	26.0802	25.5092	25.2593	24.6705	25.3453	26.1287	25.1822	25.3259
ARHGEF1	24.0194	24.1954	24.129	23.0993	24.3751	23.686	23.5046	24.0748	24.9693	23.0539	24.8274	23.472	23.6717	23.666	24.4373	23.2108	24.1504	23.2172
ARHGEF10	19.2041	19.7706	20.2971	19.3963	20.55	20.209	19.8764	20.2885	19.5386	19.5637	19.762	20.5812	19.6435	20.091	20.1584	19.2911	20.4205	20.2949
ARHGEF10L	21.557	21.7023	21.4953	22.8559	21.5781	23.3874	22.3956	22.5724	21.2691	22.8122	21.1885	23.2758	22.4978	22.9516	20.8906	21.4746	21.4253	22.7753
ARHGEF11	21.2474	21.6494	21.0746	21.8857	21.0379	22.9996	21.659	21.4324	21.2994	22.0925	21.5304	21.013	21.6795	20.9374	21.4114	21.0935	21.3456	21.8235
ARHGEF12	22.2832	23.0313	22.445	23.0501	22.4111	23.6086	22.7931	22.5408	22.3676	23.1087	22.4844	23.3763	22.0046	22.4035	22.1754	22.7646	22.5477	23.0805
ARHGEF16	21.3384	20.4952	21.2186	20.8452	21.4294	21.4752	21.0968	20.6905	20.115	21.3979	20.3264	21.7958	20.7772	20.1614	20.589	21.295	20.6929	21.1977
ARHGEF17	22.6491	23.4657	22.5541	22.5058	22.5926	22.6702	22.6767	22.7556	22.1044	22.0909	22.3341	22.556	23.0526	22.9288	22.5604	23.1481	22.8907	22.5108
ARHGEF18	21.8151	21.5461	21.9536	22.1893	22.0511	22.6581	22.8344	22.1382	22.693	22.1934	22.5424	22.5073	21.8603	21.1513	21.5739	22.2386	21.748	22.5631
ARHGEF2	24.2173	24.3545	24.1137	23.3364	24.0582	23.5788	24.388	24.4674	24.3677	23.6265	24.2726	23.8208	23.5383	24.4036	23.6822	23.7407	23.6016	23.2579
ARHGEF25	None	None	None	None	None	None	16.9509	16.2832	15.5875	15.1717	15.3201	16.0987	None	None	None	None	None	None
ARHGEF28	19.319	20.4492	19.3751	19.9447	19.2475	19.52	19.5285	18.9267	18.9313	19.8265	18.7892	19.5042	19.0108	19.8615	19.9356	19.264	19.459	19.3679
ARHGEF3	18.6464	16.1089	17.7934	18.9677	17.2123	19.5047	18.848	19.1952	18.2577	19.1349	17.9218	19.1723	20.497	19.6384	17.4215	19.8301	17.0296	19.521
ARHGEF35	19.4276	18.0352	19.0001	19.5279	19.1683	20.7109	20.1325	18.1585	19.4444	19.9342	19.2837	20.5968	19.9754	18.4057	20.1705	21.8329	19.815	20.57
ARHGEF37	20.4379	20.4409	19.5825	20.6505	19.8786	20.7113	19.7941	20.3814	19.4702	20.4658	19.6495	20.951	20.5707	20.6573	19.3854	20.7728	20.0116	20.2275
ARHGEF40	20.3364	20.6994	20.3826	20.9465	20.5148	21.8817	20.6586	20.5196	20.5116	21.2292	20.8062	21.8422	20.1859	19.6047	20.8073	20.4155	20.8612	21.2275
ARHGEF5	20.0021	19.9856	19.5024	19.6558	19.318	19.8985	18.5842	21.0141	18.9526	19.568	18.9495	19.23	19.0341	20.8286	19.6614	19.4604	19.4234	19.3454
ARHGEF6	22.4532	23.3664	22.9445	22.2991	23.1856	22.5905	23.007	23.2992	24.1248	23.0697	23.8766	22.7457	22.994	22.309	22.748	23.1629	22.9729	22.4436
ARHGEF7	23.2271	23.5992	23.8712	23.4678	23.7693	23.1933	23.2109	23.0335	23.7659	23.7786	23.6542	23.4998	22.8558	22.3739	23.3319	24.2366	23.6331	23.2096
ARID1A	21.5998	20.5896	21.232	21.8764	21.3593	21.2185	21.8759	22.1998	22.16	21.728	21.883	21.9295	21.8611	21.9834	21.7369	22.1529	21.6849	21.7383
ARID1B	20.9812	20.7076	20.1752	20.9833	20.4218	20.9635	20.113	20.9781	20.5229	20.548	20.5633	20.4265	20.6692	19.9309	19.9498	20.6048	20.3866	20.7084
ARID2	20.5066	19.6479	20.0382	21.0538	20.0544	20.7501	19.9968	19.635	20.688	20.8991	20.5028	21.5139	20.9059	21.1407	19.8682	20.3537	20.169	20.6469
ARID3A	19.2644	15.7751	18.1793	18.0141	18.3177	17.5585	19.4314	18.9676	19.7638	18.995	18.8709	19.4159	19.5509	19.3348	17.9339	18.2923	17.9487	16.2057
ARID3B	None	None	None	None	None	None	19.1518	18.0783	16.5512	16.218	17.4548	16.5316	None	None	None	None	None	None
ARID4A	20.3469	20.9275	19.5996	21.2526	19.6786	21.6689	21.2025	20.7062	20.1432	20.8905	20.1062	21.01	20.0076	19.8107	19.7665	20.685	20.0903	21.2882
ARID4B	20.9598	21.1542	21.0613	21.7358	21.0334	22.1002	22.6161	21.3168	21.2584	21.6482	21.1157	21.5829	21.0849	20.165	21.1993	21.1646	21.2462	21.8515
ARID5B	None	None	None	None	None	None	17.6178	15.9081	16.9068	16.666	16.8507	17.5195	17.7059	14.8033	16.1886	16.9288	16.7207	17.4453
ARIH1	21.9124	22.9381	22.3762	22.5265	22.5833	22.3158	22.8219	22.578	22.5011	22.8106	22.774	23.287	21.9261	22.5075	22.6787	22.0137	22.67	22.5134
ARIH2	19.1428	19.7552	20.0325	19.3164	20.2225	19.2632	19.2065	19.6298	20.0045	20.3132	20.0367	19.5458	19.0628	19.9578	19.937	19.1344	20.1054	19.8991
ARL1	21.8054	21.8561	21.6568	21.7086	22.0522	21.7027	20.8582	21.4817	21.4876	22.2442	21.9419	21.645	22.1476	20.6043	21.9817	21.6768	22.2047	21.8003
ARL11	17.9497	17.5426	16.9339	16.8309	17.3812	17.1534	18.0599	16.363	17.1156	16.1929	16.9274	16.3626	17.3648	16.2071	16.5285	17.069	16.5073	16.9943
ARL13B	None	None	None	None	None	None	None	None	None	None	None	None	15.7427	16.1765	15.3979	15.1048	15.7431	15.4386
ARL14EP	18.0116	17.446	19.1378	19.0439	19.1278	19.6983	19.1417	18.617	19.4422	19.6987	19.2208	19.8121	18.5152	16.9223	19.2315	19.7167	19.7926	19.2079
ARL15	18.1956	17.6675	17.5468	17.8172	17.6254	18.2175	17.5402	18.6122	17.8434	18.1776	17.993	18.202	17.9706	18.509	17.5988	18.2023	17.719	18.5664
ARL2	21.5845	21.2923	21.4975	21.5927	21.6854	21.2624	20.4912	21.2944	20.8965	21.3024	21.0205	21.6303	21.1119	21.537	21.3769	20.2048	21.3864	21.1188
ARL2BP	22.2175	21.2073	21.3092	20.1309	20.8577	20.2432	22.0294	20.8127	21.021	20.3973	20.7064	19.7389	21.7389	21.2307	21.157	22.4195	20.9756	20.8636
ARL3	23.8166	24.0483	24.1528	23.2268	24.0052	23.0938	22.1758	23.0195	23.458	23.1831	23.9928	23.1501	23.6501	22.1057	24.1063	23.407	24.1662	23.1711
ARL4C	17.1174	17.3312	17.8625	16.6796	18.2968	16.8369	18.3657	17.716	16.6938	16.7869	17.2888	17.9958	18.5571	18.7777	18.0307	16.6107	18.059	17.4985
ARL5B	18.6713	None	18.1859	19.4104	18.8828	19.8893	18.6537	15.8633	18.8882	19.8987	18.7014	20.5869	19.1685	18.8567	19.3413	18.6939	19.5142	19.4519
ARL6	19.675	19.6372	20.3873	20.4885	20.3935	20.0622	19.9102	18.8709	20.0982	20.7981	20.4485	20.4916	19.513	20.1755	21.0567	20.185	21.1766	20.986
ARL6IP1	19.0375	20.5822	20.809	19.8109	21.1962	19.3572	18.8931	18.9843	21.2549	18.9933	21.0817	19.8734	19.916	22.3767	21.3695	20.6139	21.0792	19.2957
ARL6IP4	20.6996	20.6059	21.2375	22.0881	20.1976	21.9408	19.6171	18.9278	20.8347	20.9347	19.754	20.4137	20.5441	None	21.0342	23.0555	20.2757	22.0851
ARL6IP5	21.7525	21.3328	21.1174	21.5421	21.5053	22.1765	20.8274	21.7732	21.5963	21.6694	21.4084	21.9622	22.3111	21.0071	21.1073	21.8741	21.5996	21.8562
ARL6IP6	17.7672	18.2312	18.1085	17.9538	17.6545	17.9466	18.5251	19.1337	17.588	17.8096	17.2996	19.203	17.8075	16.4996	17.5574	17.13	17.8438	17.495
ARL8A	20.7653	20.3842	20.7841	20.8626	21.5154	21.9	20.8063	20.8751	20.1717	21.1835	20.5112	21.8234	20.4763	19.7292	20.5828	19.9248	20.7976	21.6837
ARL8B	22.0559	22.506	22.6818	22.3918	23.4829	23.6293	21.8735	22.2023	22.4621	22.7181	23.0182	23.7751	21.4159	21.6872	22.793	22.9336	23.1954	23.6949
ARMC1	22.0086	22.0683	21.7203	22.0043	21.7014	21.2302	22.7936	21.3022	21.3237	21.9948	21.634	20.9555	20.6107	21.6327	21.366	21.6174	21.8028	21.3408
ARMC10	20.827	21.634	20.7725	21.6363	21.1103	21.552	20.9035	20.8409	21.0915	21.6558	20.9556	21.4782	21.0792	20.8074	21.5071	20.7054	21.266	21.733
ARMC6	20.9242	20.9153	21.3562	20.5244	21.3417	20.7229	22.4406	22.0617	21.2938	20.6026	21.2847	20.2528	20.8829	21.4707	22.1669	20.7141	21.7353	20.3639
ARMC8	21.077	21.4077	21.6534	21.942	22.1214	21.8459	21.642	22.267	22.1007	22.1264	22.2368	22.3546	21.7072	21.5267	22.086	21.3164	21.9482	21.8686
ARMC9	20.8659	21.1712	20.4156	21.1447	20.9232	20.9063	21.9096	21.2765	20.7042	20.5144	21.2519	21.7112	20.6969	21.6161	20.8144	20.1742	21.4232	20.429
ARMCX1	19.97	21.0379	19.6031	20.512	19.5531	18.8047	21.4693	21.4335	20.1338	20.1985	20.2382	20.014	20.8651	20.3662	19.9945	20.5432	20.1691	19.9661
ARMCX2	20.3768	20.6343	19.226	22.1087	19.2332	22.0796	21.1472	19.1646	20.5365	21.1358	20.2301	21.39	21.0455	19.7948	20.5714	21.5597	20.4904	20.8092
ARMCX3	20.8438	20.629	20.6156	20.8634	20.7778	20.6953	20.6803	21.3664	21.2306	21.5031	21.3761	20.8359	21.6423	22.0906	21.1075	20.616	21.0157	21.2325
ARMCX6	None	None	None	None	None	None	17.1474	18.4066	17.5748	17.4023	17.6068	18.2305	17.6228	14.9666	16.8117	19.1158	16.8713	18.3668
ARMH3	21.347	21.8178	21.0747	21.5321	21.7793	21.4699	21.3471	21.8036	21.9918	21.6466	22.0165	22.2328	21.5914	22.4225	22.0397	21.3951	21.9915	22.0456
ARMT1	21.2816	21.8124	21.8466	21.3803	22.3244	22.0454	22.0585	22.107	22.1386	22.1491	22.2017	22.3511	20.596	21.7592	21.9441	20.8449	22.0651	21.835
ARNT	17.9566	None	15.804	19.152	16.1946	18.1617	19.7554	16.2093	18.548	18.8719	16.6246	18.0917	18.8359	18.5125	18.6659	18.0758	18.8547	19.0737
ARNTL	None	None	None	None	None	None	None	None	None	None	None	None	19.6313	18.6433	17.7733	20.9579	17.8143	20.6522
ARPC1A	22.7656	23.9414	24.4898	23.743	24.0444	24.4505	22.9383	22.292	23.9436	23.7277	24.3526	22.7608	23.8473	23.48	24.2983	23.802	24.2367	23.3238
ARPC1B	23.4357	24.8353	24.7597	23.6238	25.0749	24.7201	24.0403	23.8217	25.1284	24.2566	25.4112	24.6232	24.0068	25.1312	24.8502	24.6771	24.9361	23.8193
ARPC2	25.5859	25.536	25.6815	24.4322	25.9105	24.5783	25.4045	25.2597	25.8065	25.2335	25.7052	25.0495	25.0375	25.3112	25.431	24.8405	25.6467	24.8595
ARPC3	23.1966	22.9432	24.0976	21.9114	24.3234	21.9864	22.9997	23.1939	24.2532	21.7037	24.399	22.6221	23.2564	23.7594	24.0198	22.9714	24.1715	22.5322
ARPC4	22.3713	23.0853	22.9646	21.7323	22.9901	22.1763	22.8919	22.8863	22.9906	21.3195	23.1143	21.9574	22.7799	22.586	22.7746	21.3444	22.6407	22.0602
ARPC5	23.9181	23.078	24.5432	22.9839	24.5476	22.6281	24.0033	24.0415	24.7869	23.0038	24.6496	23.5236	24.3906	23.7567	24.1456	23.3359	24.3423	23.5117
ARPC5L	24.2483	19.5827	22.7812	22.3014	22.1331	21.2955	23.212	21.2814	22.3949	22.3003	22.2325	21.9181	22.9495	22.1355	22.001	21.5793	22.0798	22.0967
ARPIN	15.3844	None	15.1303	16.2836	14.9078	17.3508	15.0474	15.4755	14.3801	15.0791	14.568	16.185	14.9155	14.4573	14.2157	16.6429	14.8139	17.1199
ARPP19	21.4918	20.4873	22.604	21.9792	22.2503	21.7794	22.0101	22.8762	22.464	21.918	22.4099	21.3883	21.4373	22.1806	22.1106	23.2328	22.1705	21.3229
ARRB1	23.0388	22.8337	23.1425	22.3277	23.142	22.2885	22.3098	23.1821	22.9725	21.6794	23.2157	20.9758	21.3082	22.6316	22.4651	21.677	22.5556	22.0274
ARRB2	21.2618	20.9927	21.4604	21.1401	21.8621	21.2856	21.9985	21.5651	21.7016	21.1836	21.8871	21.7801	21.3427	21.3713	21.132	21.0697	21.2667	20.8426
ARRDC1	19.0049	18.1283	18.7541	18.4571	18.6971	19.4426	18.4027	16.6945	18.611	16.9664	18.6719	17.2683	18.7321	16.9603	18.198	17.8679	17.9579	18.9432
ARSA	21.332	20.8271	21.8887	22.1209	21.764	21.2602	23.0597	22.4688	22.413	21.1557	22.7967	21.4288	20.6201	22.2201	21.8517	23.1928	22.2521	22.0591
ARSB	21.1627	20.78	21.6205	20.7121	21.6606	22.1574	22.1277	21.9919	21.082	21.2558	21.3985	21.8505	21.2516	21.1527	20.63	20.9494	20.7331	20.9537
ARSD	17.9474	18.8563	17.3189	19.9699	17.6568	19.9096	18.0509	13.8818	17.4911	19.3119	18.1253	18.5205	19.144	18.5512	18.3112	18.7476	18.527	20.3632
ARSE	20.1616	19.5225	19.8281	22.4236	19.9011	22.0893	21.0468	21.4002	19.7479	22.0509	19.8345	21.2604	20.1911	20.97	19.8469	20.5899	19.699	21.5537
ART4	None	None	None	None	None	None	18.5074	18.7518	19.0704	18.5079	19.0804	18.1727	18.2856	None	18.5378	18.0225	18.4217	17.9445
ARV1	None	None	None	None	None	None	None	None	None	None	None	None	17.1528	18.1155	17.1845	16.6321	16.9769	17.1379
ARVCF	None	None	None	None	None	None	17.0331	17.0586	15.7535	15.0465	15.7684	15.5478	20.3194	19.5351	16.1818	18.5525	15.4357	16.3677
AS3MT	19.9346	20.383	20.567	22.2648	20.2112	23.3236	20.8455	19.5451	19.902	21.7703	19.7157	21.7911	21.2571	21.4071	20.5307	21.8326	20.4219	23.3833
ASAH1	24.4026	24.3153	24.6817	24.1099	24.6913	24.4227	23.9218	24.6505	24.2938	24.7055	24.8152	24.9996	23.4566	23.8557	23.8139	23.9703	24.0423	24.17
ASAP1	22.634	22.3511	23.0626	22.0259	23.3339	22.0501	22.5586	21.7485	23.0018	22.3809	22.9445	22.6824	23.1056	23.206	22.7686	22.2786	23.1344	22.2779
ASAP2	21.5997	21.4708	22.1409	21.3717	22.2715	21.3285	21.8275	22.625	21.4989	21.4818	21.7223	21.3936	23.9696	24.1259	22.3906	22.3039	22.1019	22.2415
ASAP3	19.3832	19.9006	18.5942	19.5006	18.8486	18.9202	19.2658	19.6676	18.4138	19.1324	18.8772	19.6503	18.7299	19.8283	18.3881	18.9545	19.1125	19.5381
ASB6	None	None	None	None	None	None	None	None	None	None	None	None	16.5713	16.2894	15.4085	15.9312	15.2616	15.8798
ASB9	16.7993	17.0222	15.7108	16.832	15.917	19.3715	18.2353	16.6458	15.7665	17.6801	16.1025	17.5401	16.2679	16.764	16.4756	18.0325	16.5341	18.3121
ASCC1	18.8697	None	20.2924	19.496	20.4712	18.1048	20.117	21.0658	20.6306	20.8498	20.8644	20.4041	19.6378	19.6367	20.6994	19.9331	20.5985	19.7121
ASCC2	20.7412	21.039	20.6364	21.4549	21.0459	21.2509	20.6749	21.8576	21.2302	21.3837	21.3433	21.5232	20.721	20.5703	20.8927	20.2893	21.0068	20.6915
ASCC3	23.1561	22.4748	23.0908	23.3835	23.6586	23.3237	23.4595	23.9385	23.8867	24.0042	23.9502	24.6515	23.135	23.4546	23.6136	22.8845	23.6237	23.7165
ASDURF	22.9869	21.0019	21.2106	21.8208	20.7829	21.2941	22.2143	21.3511	20.9374	20.9453	20.7189	21.2881	21.9941	20.8842	20.7232	23.1111	20.7753	21.3765
ASF1A	20.1023	18.6932	18.9589	18.2743	19.078	18.9297	17.4639	18.6752	19.8886	18.4168	19.4522	17.4077	19.3924	19.4515	19.1817	20.8786	19.0757	17.2058
ASF1B	20.0066	None	19.1794	20.2697	19.2155	21.398	19.1124	None	20.1492	20.3223	18.4061	19.0482	19.6582	18.8103	19.7426	20.0515	19.2822	19.8458
ASGR2	16.6492	16.3144	15.7325	15.2753	15.4724	16.2505	None	None	None	None	None	None	15.8497	16.988	15.0874	17.1095	15.4071	17.0301
ASH2L	22.5514	22.8527	23.0526	23.1399	22.8518	23.1985	22.8841	22.1345	23.1356	23.1063	23.0817	23.2007	22.6372	22.8236	22.8858	22.3914	23.1104	23.3178
ASL	23.7997	23.4849	23.7118	23.9312	24.2023	23.6741	23.835	23.7706	23.7821	23.5164	23.9805	23.5319	23.3561	23.6378	23.4578	23.3277	23.8151	23.8651
ASMTL	23.0678	23.7186	23.0718	22.7246	23.0626	22.8434	23.0823	23.4138	23.1816	22.9212	23.2664	22.8594	22.6857	23.2822	22.8963	22.3368	23.0925	22.4531
ASNA1	22.7029	23.1741	22.5289	22.1916	22.5839	22.4435	20.6625	24.0354	22.1759	22.3412	22.5614	21.7303	22.0934	22.7656	22.8251	21.9565	23.0113	22.2592
ASNS	22.0608	22.7555	22.3974	23.7679	22.4664	22.8614	23.0718	23.3752	22.2757	23.5571	22.5348	23.333	21.7967	22.2768	22.4213	22.5293	22.0708	23.2048
ASPA	18.3399	19.0285	17.9176	19.5389	17.9159	19.2157	18.9031	18.6269	18.2061	19.6866	18.2431	19.7564	18.1855	19.0796	17.6474	20.1962	18.2995	20.5601
ASPH	24.0092	24.1646	24.351	23.3835	24.4762	23.9362	22.539	23.9537	23.4663	23.3777	23.5078	23.6873	24.0415	24.0721	24.4456	23.2811	23.7969	23.9877
ASPN	25.7332	25.3014	25.5305	24.4394	25.9061	25.287	24.551	25.4441	23.8646	25.1618	24.7255	24.5428	25.464	25.0429	25.0965	25.2583	25.7225	25.1787
ASPSCR1	21.9015	21.936	22.3343	22.7035	22.2715	22.5101	22.4742	21.8874	22.4047	22.8902	22.486	22.5303	21.717	21.698	22.5802	22.2818	22.5857	23.1302
ASRGL1	20.7037	20.8757	20.1032	21.3768	20.0053	20.9746	21.3155	21.4262	20.7874	21.1729	20.6975	20.9756	20.4076	21.0022	19.3997	22.587	19.7872	21.5671
ASS1	24.0516	24.1598	24.0662	23.3258	24.2636	23.4729	23.982	24.434	23.4272	24.3128	23.9922	22.9239	24.8088	24.3537	24.8046	24.2015	25.1868	23.0537
ASTE1	17.5157	16.5238	16.3545	17.5352	16.5159	18.4302	None	None	None	None	None	None	None	None	None	None	None	None
ASXL2	14.6149	14.4033	15.5639	16.5185	15.6123	17.2703	16.8984	16.4692	16.0747	15.4353	15.7525	15.2785	15.9786	16.3333	15.0186	15.9139	15.5248	14.8334
ATAD1	21.4822	22.3307	21.5267	21.8505	21.5766	22.2422	20.3975	21.89	21.269	22.0283	21.3457	22.1537	22.7413	21.8423	22.2339	22.0758	22.1169	21.5554
ATAD2	20.1436	18.9349	20.15	18.8442	20.1855	19.0557	19.1181	17.6929	20.0292	19.058	19.6718	19.2247	19.1134	None	19.4654	17.4792	18.5591	18.4665
ATAD2B	19.1764	19.0695	19.1156	18.75	19.2011	19.0074	19.7481	16.9847	19.6183	19.2971	19.1205	19.7316	20.1368	20.1673	18.8178	20.4187	18.6209	19.1908
ATAD3A	22.4261	22.8603	22.774	23.2217	22.3038	23.4625	21.8422	24.5666	22.4055	23.0388	21.94	22.5084	22.9376	23.029	22.9204	22.6167	22.2888	22.4445
ATAD3B	23.8179	23.5921	24.3169	23.5605	23.5946	22.1956	23.0261	23.2317	24.1618	22.6447	23.2483	22.0925	24.1274	23.7591	24.3669	23.492	23.5373	23.0541
ATAT1	19.1819	16.483	19.0679	18.2084	18.173	17.6962	20.0961	19.0663	18.1125	18.2455	17.9715	18.7338	20.0879	18.9841	18.5904	19.3383	18.7009	18.8734
ATE1	22.1303	21.5719	21.798	22.2506	21.9739	22.5778	21.9881	21.5182	21.9725	22.2129	22.1226	22.5552	21.314	20.6443	21.7874	21.5654	22.0978	22.4429
ATF1	20.2764	20.2008	19.5363	19.0967	19.3444	19.4614	19.1521	17.8053	19.2038	17.974	17.778	19.0923	20.3309	19.4366	18.7507	19.768	18.4679	17.7903
ATF2	18.2988	19.6096	18.9309	19.7379	18.5902	20.2815	20.2813	19.5454	19.2278	19.7012	19.3012	19.9572	18.9219	20.0845	18.8062	19.1267	19.0401	19.6278
ATF7	19.9235	18.0703	20.4651	20.9487	19.9657	21.5435	19.9705	19.6407	20.4219	20.5569	20.5119	20.6455	20.2766	17.2925	20.7275	20.3752	20.5855	19.6774
ATF7IP	21.074	21.6061	21.0657	21.3001	20.935	21.9312	20.704	20.7093	21.1486	21.0433	20.9337	21.4361	21.2339	21.4744	21.1267	21.1435	20.9768	21.6395
ATG101	18.407	None	17.6947	17.914	17.3781	17.8929	None	None	None	None	None	None	17.9219	16.9026	17.3424	17.552	17.1562	18.263
ATG12	19.6003	18.7471	19.8824	19.812	19.9434	19.3778	17.7257	17.2589	20.4031	18.6753	20.6098	17.0418	17.5313	None	19.0438	17.0269	19.4145	17.6961
ATG13	19.0627	None	18.7028	19.7432	18.9754	20.5296	19.337	18.8238	19.0724	19.2827	19.2049	20.139	18.7609	18.3186	18.8841	19.1187	19.1097	19.652
ATG14	17.8134	17.8911	17.468	17.7088	17.7072	17.1758	None	None	None	None	None	None	19.2566	18.0922	17.7061	17.6124	17.5371	16.5483
ATG16L1	20.6981	19.4444	21.175	20.7855	20.5916	20.6674	20.3519	19.7671	20.635	20.9447	20.4088	20.5877	19.3268	20.2249	19.5348	19.9015	19.9384	21.6214
ATG2A	20.1242	20.1997	18.579	19.4549	18.4933	19.0928	19.8854	18.151	18.6491	18.1741	18.6121	17.9777	18.7166	19.1904	18.7831	19.1569	18.5701	18.6983
ATG2B	21.0645	21.3948	20.1507	21.5775	20.0594	21.0188	20.0323	20.5886	20.3772	20.2887	20.1997	20.0065	20.2272	20.1508	19.8536	20.6186	19.9053	20.9708
ATG3	21.9402	21.9799	22.7759	23.0265	23.0695	23.3565	22.0724	21.9214	23.3344	22.518	23.4074	22.4631	22.3284	22.8819	22.7961	22.9907	22.9646	22.8984
ATG4A	14.9334	None	15.7183	18.6533	16.055	18.942	None	None	None	None	None	None	17.3859	17.4922	16.6011	17.2898	16.6494	15.9492
ATG4B	19.9632	21.6318	21.1007	19.4511	21.0556	19.6415	20.3997	21.1362	21.1003	20.2008	21.1727	20.0849	20.3674	20.0897	20.9145	19.9049	21.1945	20.1708
ATG4C	17.4137	17.138	18.1569	19.6243	18.1254	20.2317	18.3372	17.6978	18.5912	19.3583	18.3828	19.9034	17.3003	17.1716	18.1037	17.9587	18.4485	19.0165
ATG5	21.1295	20.9127	21.3385	21.7171	21.6414	22.5399	21.0645	20.1426	21.7052	21.7645	22.1075	21.0855	20.3951	20.361	20.7499	20.4804	21.1594	22.0892
ATG7	22.3858	23.193	22.8548	22.4092	23.2017	22.2633	22.7252	22.2268	22.7927	22.5532	23.0861	22.6004	22.3768	22.8386	22.8356	22.1674	22.7382	22.2492
ATG9A	20.3405	20.9568	19.6828	20.1434	19.4004	19.7902	19.5679	21.423	19.4376	19.5595	17.9772	19.8264	20.4268	20.1373	20.002	20.0084	19.7031	20.3946
ATIC	24.9848	25.0581	25.6058	24.5548	25.4242	24.4632	24.6242	24.9662	25.7928	24.8275	25.6166	24.2797	24.9001	24.9324	25.9645	24.6599	25.7406	24.4272
ATL1	21.0429	20.4023	20.7082	20.9106	20.9405	20.5091	21.2581	20.8057	20.5885	20.6056	21.0807	21.749	21.2398	20.5319	21.0639	20.7694	21.1502	20.8874
ATL2	20.7207	21.7707	20.0139	20.4302	20.2991	20.6	20.146	21.3005	20.6671	20.355	20.7603	19.8191	20.4632	18.9059	20.7432	20.3074	20.6689	20.5984
ATL3	23.7307	23.7813	23.8321	23.9021	24.4391	24.1744	23.018	24.1374	23.8625	24.0656	24.1884	24.6517	23.4141	23.1349	23.817	23.2048	24.1264	23.9424
ATM	21.5522	22.2654	21.1005	21.8332	21.6915	22.2081	22.3038	22.0184	22.6002	21.8734	22.5532	22.2431	21.8707	22.1943	21.9426	21.1414	22.1082	22.0914
ATN1	17.946	18.7733	17.9351	18.4684	17.7142	19.0944	17.7206	15.4716	17.8647	17.7511	17.7278	18.666	18.5655	18.2597	18.4679	19.271	17.4475	19.1481
ATOX1	21.7535	22.235	22.2545	21.923	22.2152	22.3227	21.8428	22.7255	22.2533	21.6786	22.2012	21.5318	21.8723	22.731	21.6995	22.9046	22.086	21.5982
ATP10A	None	None	None	None	None	None	21.1603	24.6297	22.8138	22.1828	21.6995	22.4998	None	None	None	None	None	None
ATP11A	21.5307	21.671	19.8624	20.3237	20.2906	20.7432	22.612	21.316	20.5627	19.8855	20.6247	20.3759	22.2755	22.2196	20.0016	21.0632	20.161	20.8073
ATP11B	18.9074	21.3228	19.5636	19.882	20.0038	20.6058	21.0011	21.109	20.0964	19.9731	20.1783	21.0025	19.5338	20.1794	19.6951	19.7323	19.8146	20.7365
ATP11C	None	None	None	None	None	None	19.6312	18.0756	19.7179	17.7587	18.6815	18.0304	None	None	None	None	None	None
ATP13A1	22.6844	23.3831	22.1649	23.7785	22.7083	22.9329	22.8464	22.9669	22.9618	23.258	22.8033	23.5426	23.4618	23.2961	23.0475	22.4943	23.1979	22.8806
ATP13A2	17.2373	None	16.2302	17.8604	16.4681	17.1025	17.6395	16.8217	16.3533	16.6545	16.4835	16.8939	17.2973	14.8779	16.5238	16.7733	16.4883	17.0425
ATP13A3	18.0265	17.3084	17.3227	18.7155	17.6031	18.4261	None	None	None	None	None	None	16.9649	19.2499	16.7776	17.0186	16.8863	18.2666
ATP1A1	24.3114	25.1767	24.0856	25.1653	24.6826	24.2254	24.4466	24.5784	24.832	25.0621	24.6047	25.5019	24.5137	25.1351	24.9818	23.4433	24.6345	24.7407
ATP1A3	22.8605	23.3423	22.9963	23.9465	23.3877	22.485	23.0442	23.7855	23.6641	22.6646	23.3676	23.2323	23.6643	23.1923	23.7101	22.5412	23.54	22.6961
ATP1B1	22.5355	23.1993	21.7907	23.9102	22.2354	24.4275	22.4615	23.115	22.6038	24.1304	22.3537	24.6243	23.2291	23.1768	23.1815	22.7924	22.6304	24.3535
ATP1B3	23.402	21.8157	23.0402	22.087	23.2077	21.8418	22.6678	23.1114	24.0144	22.8184	23.2372	21.8649	23.5404	22.7424	22.9189	22.8827	22.6544	22.4709
ATP23	None	None	None	None	None	None	None	None	None	None	None	None	16.204	14.6704	16.1002	16.9966	16.2609	16.9905
ATP2A2	24.5492	25.264	24.646	25.6858	25.0313	25.2899	24.5671	25.3232	25.0939	25.2784	24.9268	25.7084	25.1907	25.7432	25.4613	24.3666	25.345	24.9846
ATP2A3	21.8283	22.9445	20.9446	23.8542	21.3676	23.2064	22.9974	22.9246	23.5329	23.084	22.8873	23.1459	22.8983	22.2029	22.164	22.3433	21.7394	22.5963
ATP2B1	21.1705	20.1035	20.3699	21.5127	20.5114	21.2979	21.279	20.5541	20.9562	20.8714	20.6209	20.928	21.0877	20.9042	21.2264	21.0567	20.4188	20.8178
ATP2B2	17.1628	16.7551	16.5778	17.4204	16.8956	18.5534	16.8634	16.2692	17.2644	17.6471	16.9542	18.5134	None	None	None	None	None	None
ATP2B3	18.1468	None	18.9145	20.1646	19.1929	19.1306	None	None	None	None	None	None	None	None	None	None	None	None
ATP2B4	23.2337	23.3549	23.4131	23.2478	23.5992	22.9548	22.9458	23.5099	23.7621	22.7233	23.4451	23.2032	23.6201	22.9018	23.5292	22.5084	23.3079	22.9967
ATP2C1	22.5521	23.479	21.1931	21.7242	21.7893	21.2415	22.2859	22.8112	21.9889	21.548	22.1535	21.9295	22.5469	22.5812	21.959	21.7541	22.1233	22.5627
ATP5F1A	26.8278	26.8675	26.6885	26.8196	26.3844	26.5538	26.5598	26.6564	26.4146	27.0043	26.333	26.1151	26.7228	26.713	26.479	26.5692	26.2987	26.2726
ATP5F1B	26.4396	26.4842	26.2894	25.5494	25.9083	26.1153	26.3071	26.2597	25.843	25.9086	25.7157	25.5143	26.3032	26.4707	25.777	27.6538	25.7329	26.1739
ATP5F1C	25.3686	22.8863	24.9132	25.9425	24.4883	26.4047	23.9535	24.7251	23.2976	25.8207	22.3702	25.2927	25.1311	24.5106	24.6276	25.1875	24.3859	26.048
ATP5F1D	22.0564	21.9101	21.6499	20.7174	21.5439	22.3764	22.4317	22.2092	21.807	22.0458	21.677	22.266	22.4226	22.7182	21.4327	23.823	21.3502	21.8327
ATP5F1E	21.4781	20.7734	20.7182	20.8937	20.4014	19.6706	21.3803	21.0398	20.2841	20.2689	20.3042	18.7749	21.4487	21.4577	20.7788	18.2466	20.6549	18.8015
ATP5IF1	23.4213	24.1999	22.6927	25.5144	21.3492	21.9216	23.6466	22.5098	23.0142	24.9213	21.3398	24.3825	23.3428	22.9209	22.385	26.0195	21.9704	22.7633
ATP5MD	19.8856	19.8983	19.6531	20.6959	19.0048	19.3476	20.2102	18.5514	19.6891	20.8448	19.4279	20.6356	20.2993	20.4065	19.6495	18.1445	19.854	20.1223
ATP5ME	22.6073	22.2108	21.4861	21.881	20.6736	20.8853	22.5396	22.026	21.0196	21.6829	20.7442	20.5706	21.628	21.8745	21.1366	22.1583	20.8213	20.9303
ATP5MF	17.7816	19.1202	19.7028	17.9703	19.4748	18.13	14.7226	20.1801	20.23	18.7809	19.9633	19.3163	19.0009	19.1073	20.1819	18.2235	19.9306	18.6629
ATP5MF-PTCD1	None	None	None	None	None	None	None	None	None	None	None	None	19.3493	17.163	19.4732	20.2408	19.2732	20.0439
ATP5MG	23.2661	20.7637	22.4692	22.9448	21.6561	21.6238	22.2048	23.283	22.4029	23.4518	22.584	21.3996	23.3665	23.5167	22.5915	22.872	22.3647	22.5458
ATP5MPL	18.84	17.8074	18.9598	19.9444	14.1895	15.9412	18.5398	18.8054	18.3982	21.0585	14.6007	14.8536	19.9613	18.934	18.1227	19.5916	15.9979	19.3932
ATP5PB	23.2893	23.5349	23.1882	23.3559	22.2897	22.663	22.8568	22.8772	23.2076	24.2352	23.0151	23.4112	23.4938	22.9392	23.216	23.0477	22.6029	23.4448
ATP5PD	25.2554	23.111	23.8523	23.0887	23.0859	22.3065	24.1755	24.0133	23.3646	23.8081	22.9419	24.0376	24.5401	24.1478	23.4987	26.1997	22.9925	22.9477
ATP5PF	22.3178	22.338	21.1783	21.8675	20.8464	22.0965	20.6662	21.3838	21.1913	21.7532	21.0474	22.0173	21.3209	21.8885	20.5696	23.4173	20.6685	21.4723
ATP5PO	24.6818	24.9511	24.5704	23.7151	24.5082	23.7618	24.6016	24.746	24.4213	24.5868	24.4878	23.8638	24.7478	24.961	24.3945	24.6057	24.4112	23.4712
ATP5S	20.396	20.7753	20.2987	21.5641	20.6387	18.8948	20.7172	20.4907	21.3326	20.3465	20.9427	19.406	20.527	20.2784	20.7438	20.0342	20.7187	19.6956
ATP6AP1	21.6201	20.0415	20.4555	21.1827	20.5576	20.9255	20.7784	18.7081	19.9561	20.1799	20.3155	20.7358	20.7488	21.189	20.4718	18.6011	20.0524	21.2855
ATP6AP2	19.8086	19.3523	19.1548	18.4899	19.3957	18.292	19.9137	19.4101	18.2264	18.0756	18.4104	18.4023	18.8723	18.1423	19.3011	19.6759	18.9951	18.6895
ATP6V0A1	22.0645	22.1599	21.2806	22.1383	21.858	22.1192	21.9043	21.8972	21.7974	20.8364	22.0236	20.8769	22.2445	22.3938	21.7015	21.3418	21.7372	21.7003
ATP6V0A2	19.7372	20.2103	18.8674	19.4545	19.2453	19.5845	18.1166	18.9267	19.1933	19.2453	18.2956	19.2972	19.2239	20.566	19.1454	18.1703	18.4797	18.7268
ATP6V0C	18.5654	None	17.636	19.5379	13.066	15.8458	None	None	None	None	None	None	14.9359	14.7337	17.114	15.9131	14.9536	16.4551
ATP6V0D1	22.315	23.8608	23.421	22.9055	23.8679	22.6729	22.7551	23.6586	23.0522	23.1079	23.3783	22.9452	23.0342	23.2828	23.2255	22.4286	23.2903	23.4801
ATP6V1A	24.3223	24.8309	25.1286	24.4149	25.4121	24.5346	24.3528	24.9315	25.2678	24.913	25.2716	24.6753	24.2473	24.5803	24.8726	23.9749	25.0604	24.4086
ATP6V1B1	22.6915	23.0457	23.1284	22.232	23.0726	22.7867	22.9563	23.1626	23.1782	21.4972	23.1999	22.0635	22.1001	23.0796	22.6647	23.1511	22.9187	21.98
ATP6V1B2	22.7236	23.2767	23.6577	23.0831	23.6399	23.8092	22.796	22.8156	23.2781	22.9999	23.4852	23.0969	22.6	22.7697	22.9393	23.9537	23.1689	23.7103
ATP6V1C1	24.1874	25.4999	24.355	24.2067	25.0963	23.4851	24.2239	24.2261	24.6736	24.0135	24.9871	23.9516	24.2071	23.9149	24.6743	23.135	24.7582	23.3936
ATP6V1D	22.1337	21.0157	21.7901	21.9417	22.0321	22.3993	20.9174	21.7209	21.033	21.9217	21.5228	21.5648	22.2693	21.7368	21.2745	21.8796	21.4168	22.5612
ATP6V1E1	24.5716	22.9462	23.9676	23.5991	23.8581	23.5772	23.9733	23.7958	23.7619	23.5324	23.9398	23.355	23.9252	21.5044	23.3955	23.1042	23.6498	23.6451
ATP6V1F	24.2882	22.742	23.0324	22.4141	22.5257	22.4656	23.2138	22.3885	22.4969	22.3265	22.096	21.6374	23.0387	21.727	22.1063	23.9594	22.1118	22.0695
ATP6V1G1	23.5833	25.115	24.1396	22.9829	22.7574	22.1652	22.8447	22.9935	23.5084	23.3114	22.5241	20.4082	23.2173	23.1402	23.4641	23.6761	23.3628	22.9145
ATP6V1H	20.9901	21.4449	22.1212	21.9223	22.7928	21.4374	22.2819	22.0648	22.5109	21.8428	22.7414	22.0499	21.3427	21.8005	22.206	21.6251	22.4861	21.5922
ATP7A	19.4834	18.0929	18.5524	18.8831	18.6805	19.586	19.4534	18.5523	17.6613	18.9306	18.1502	19.6208	19.5711	19.4802	17.6508	19.6534	17.7962	19.5909
ATP8A1	19.2494	19.6031	17.622	19.0747	18.021	19.3607	19.8493	20.916	18.4689	18.4717	18.3597	19.2957	18.5717	None	18.3935	18.8335	18.4781	20.1627
ATP8B1	20.2749	21.5603	20.24	20.077	20.3023	20.8121	20.9742	20.6041	19.189	20.9004	19.6232	21.4061	19.95	19.6883	18.8674	20.289	19.3459	22.2754
ATP8B2	None	None	None	None	None	None	19.3009	18.5166	14.6497	16.9034	14.7824	17.4571	None	None	None	None	None	None
ATP8B3	16.3866	None	16.6447	18.7378	16.8741	19.2838	15.8106	9.97043	16.3945	18.4452	16.2465	19.5857	15.4294	None	16.246	17.8805	16.4875	19.3734
ATP8B4	None	None	None	None	None	None	None	None	None	None	None	None	15.3062	15.8369	14.403	14.7675	15.1184	18.1799
ATP9A	19.242	19.4614	19.2536	20.803	19.9915	20.8688	20.3032	20.5511	20.173	20.1565	20.1811	21.521	20.0978	19.8221	20.0153	19.6901	20.1659	21.3521
ATP9B	None	None	None	None	None	None	None	None	None	None	None	None	19.8787	18.9643	18.3163	19.3189	18.4387	20.0166
ATPAF1	19.677	20.0865	19.9522	19.8568	19.8876	19.3272	19.6811	18.1404	19.6151	19.001	19.666	19.4084	19.8185	19.5185	20.2918	19.5741	19.8974	19.9283
ATPAF2	20.0866	21.1717	19.6773	20.858	19.4016	20.6215	20.5401	20.4666	20.2282	20.7074	19.852	20.3244	19.9652	19.7607	19.4633	20.3678	19.4832	19.2831
ATR	18.1665	19.1564	17.5586	18.1368	17.7813	18.5254	None	None	None	None	None	None	17.119	14.4014	17.8714	16.2282	17.4238	15.6007
ATRAID	19.2622	17.8669	18.1748	16.7706	18.0702	16.5743	None	None	None	None	None	None	None	None	None	None	None	None
ATRN	23.3258	22.3725	24.1902	22.4357	23.7466	22.146	22.829	22.3482	22.6027	22.5405	23.0371	21.825	22.5638	22.492	23.0803	23.2151	23.4751	22.217
ATRX	22.7995	23.7202	22.7076	23.4713	22.824	23.5027	22.648	23.033	23.2454	23.3255	23.0399	23.2821	22.8668	22.7439	23.1943	23.024	22.9124	23.2138
ATXN1	21.1859	20.7076	21.1163	20.6271	20.8803	20.2675	21.5448	20.3163	21.0674	20.6336	21.2564	21.2413	21.4418	21.6384	20.6873	21.5664	21.0377	20.1686
ATXN10	21.8822	23.621	21.9987	22.1136	22.3399	21.8996	22.2856	22.7373	22.7912	22.121	22.6598	21.6187	22.3783	21.8759	23.1523	22.151	22.8747	21.4728
ATXN1L	21.7167	21.0575	19.9055	21.0159	19.5652	20.4299	19.4876	19.18	19.823	19.4511	19.4788	19.3318	19.5746	19.3492	20.148	21.8846	20.1841	19.6773
ATXN2	22.4901	22.7905	23.1269	23.1294	22.7325	21.6427	22.5987	21.9853	22.3526	22.6283	22.4783	22.638	22.8288	22.6718	22.7908	23.9299	22.5751	22.1996
ATXN2L	24.6167	23.9555	24.3737	23.7215	24.1227	23.3434	24.0505	23.5339	24.2527	22.8552	24.1463	22.808	23.3928	23.9734	24.2969	24.7725	24.1515	23.2213
ATXN3	20.9865	20.6261	21.4826	20.8375	21.3515	20.1562	20.7117	20.7908	21.1647	21.4642	21.115	21.9339	21.0103	21.5942	21.3734	22.2087	21.303	21.9829
ATXN7	18.513	17.1243	16.7482	17.8206	16.3805	18.4794	13.5034	17.6008	16.9091	17.2875	15.8858	17.66	6.33991	15.2937	16.6806	16.1404	15.7539	18.7826
ATXN7L3	None	None	None	None	None	None	None	None	None	None	None	None	18.1402	17.2182	17.3422	17.039	17.0467	17.0022
ATXN7L3B	19.4139	17.6027	19.3994	19.2972	19.3967	20.0561	19.4924	16.9524	18.274	19.0274	17.5275	18.4007	19.708	18.9731	19.0854	20.4757	19.0839	20.1621
AUH	20.8232	19.6271	20.3372	21.3259	20.2644	20.0198	20.5064	21.1123	20.4749	20.874	20.4538	19.7492	20.6935	20.2568	19.3535	21.4291	19.8339	20.6478
AUP1	21.0396	20.4202	20.565	20.4329	20.79	20.3656	20.2598	19.0717	20.9575	19.932	20.9129	19.6125	21.6667	19.1275	21.1076	20.875	20.6582	20.3706
AVEN	21.7901	21.6365	21.458	22.8493	21.1333	21.5952	20.9271	22.0112	21.8735	21.9117	21.0897	21.1757	21.7157	22.1651	21.2912	23.5961	21.0768	21.5181
AVIL	19.278	21.4969	17.7009	20.572	19.0926	21.3013	19.3554	21.6109	18.9678	20.5714	19.4251	19.6076	19.9526	21.5454	17.264	None	18.4298	20.07
AVL9	20.3688	19.8752	21.0803	20.7141	20.9478	20.8297	21.028	20.9346	20.7353	21.3965	20.6475	21.4887	20.3699	20.2069	20.6196	20.5787	20.2192	21.1395
AXL	18.4991	18.6619	16.9341	18.6095	17.1254	16.9824	None	None	None	None	None	None	18.5407	18.3643	17.3694	17.8653	17.0022	17.2851
AZGP1	24.9829	24.2476	26.0089	24.1741	25.6225	24.4599	23.5543	23.8243	24.0611	24.1102	24.895	23.4378	24.424	23.755	24.3793	27.2833	24.9046	23.8285
AZI2	19.4887	20.5602	19.7546	20.0194	19.7478	19.1157	None	None	None	None	None	None	19.4627	20.2327	19.3758	20.2486	19.5936	19.566
AZU1	21.96	23.5703	22.1842	21.8182	23.1568	22.9385	22.4095	23.659	22.2405	20.3555	23.3185	21.2752	20.5212	22.4846	21.9179	19.9258	21.101	20.0501
B2M	24.539	22.3468	24.0951	21.9138	22.9608	21.8596	23.9234	23.0455	23.5758	22.4522	23.0203	22.0172	24.0493	23.0391	23.3821	24.0302	22.5687	22.0839
B3GALT5	16.4972	17.5969	15.1293	15.2437	15.9323	16.3228	None	None	None	None	None	None	16.7858	18.1195	15.9226	16.0763	16.9889	16.8129
B3GALT6	None	None	None	None	None	None	None	None	None	None	None	None	17.9847	17.1099	17.8723	17.4868	17.8457	18.4888
B3GAT3	20.3246	18.7607	19.4162	18.7256	18.9377	18.3277	None	None	None	None	None	None	19.335	19.8123	19.4079	18.9354	18.9121	19.3022
B3GLCT	19.9063	20.0331	20.3709	19.6983	20.6362	19.5688	18.9544	19.5978	19.7131	19.7186	19.9881	19.7704	20.0983	19.2313	19.6041	19.2817	20.0064	19.1669
B3GNT2	19.605	20.0498	17.7885	17.9976	17.5685	17.8992	None	None	None	None	None	None	None	None	None	None	None	None
B3GNT3	17.63	17.6576	17.2805	17.7509	17.6568	17.5681	None	None	None	None	None	None	18.6102	18.5889	16.7506	17.6897	16.9503	17.7951
B3GNT7	19.613	19.0496	18.9632	19.2395	19.1574	19.4075	19.2967	18.9867	17.1045	18.2152	17.9822	19.3467	18.0223	17.3298	18.4161	17.9615	18.0039	19.1389
B3GNT9	17.1005	None	16.7615	15.778	17.0464	16.9816	18.7851	19.106	17.0126	17.2841	17.4422	17.8826	18.694	None	17.3348	17.5957	17.5325	17.9848
B4GALNT3	None	None	None	None	None	None	None	None	None	None	None	None	11.2609	16.3615	16.7958	16.3539	17.1175	16.6324
B4GALT1	21.2101	21.3628	20.888	20.8838	20.8989	21.3983	19.7413	15.7952	19.9346	18.2266	20.3147	18.7288	21.7552	22.1628	20.3836	19.893	20.5747	20.3872
B4GALT3	15.7563	None	15.3908	16.1921	15.0746	16.3087	17.8158	17.2759	16.4938	17.0104	16.3172	17.4065	None	None	None	None	None	None
B4GALT4	19.9623	20.3463	19.8491	18.9397	19.8059	19.6393	20.9422	20.6847	19.1721	19.3709	19.9562	19.6963	19.9581	19.9162	19.6887	18.6251	19.9745	18.8216
B4GALT5	18.9874	16.9517	18.2449	17.5146	18.4818	17.6826	17.2875	None	17.4186	13.5572	18.0253	14.6985	17.9927	17.1532	18.1468	17.2142	18.1347	16.4814
B4GALT7	15.4456	None	16.2246	17.0133	16.6558	16.5847	None	None	None	None	None	None	16.525	13.6955	16.3901	15.7416	15.8426	15.4225
B4GAT1	19.7895	19.2397	18.6514	20.9842	19.3406	21.4057	19.0176	None	18.838	20.666	18.1852	21.464	19.5682	19.4694	19.7452	21.0017	19.413	21.2708
B9D1	18.6295	19.2443	17.2494	18.7479	17.0063	18.3395	19.7836	17.4723	16.8975	18.3192	16.8891	18.3027	18.1335	16.0847	17.7643	17.8833	17.2504	18.8569
BABAM1	22.1147	22.4822	22.3734	22.0131	22.5681	22.0378	21.9744	22.5857	22.672	22.329	22.7461	22.0393	22.323	22.0495	22.4316	24.0191	22.5059	22.4393
BABAM2	20.806	20.7973	21.0673	21.4213	21.7341	20.7892	21.8669	21.09	21.9725	20.861	21.8216	20.8966	20.817	21.9421	21.6259	21.1236	21.8271	21.4945
BACH1	20.6578	18.8245	21.0279	20.932	20.8581	21.3523	21.6459	21.987	20.3538	21.1685	20.5972	21.7989	20.4646	20.7691	20.854	20.8013	20.9204	21.0242
BAD	20.4057	19.7271	19.2565	19.2881	18.4304	19.1058	19.4942	17.923	18.4117	18.8158	18.7829	19.1705	20.1845	19.5743	18.5869	20.0628	18.6728	17.9783
BAG1	21.8142	22.7737	21.5368	22.0123	21.3187	22.363	21.544	21.1582	21.2854	21.7011	21.5474	22.1787	21.547	21.9541	21.3343	21.927	21.6823	21.4741
BAG2	22.3266	23.6291	22.1781	21.5723	22.1828	21.801	22.2411	23.4438	22.4622	21.6005	22.496	21.5059	22.6891	23.6812	22.9342	22.4102	23.0047	21.6678
BAG3	23.6412	23.0676	23.5633	23.1055	23.2562	23.2192	23.5573	23.6308	22.9309	22.8281	23.0065	22.9579	23.1755	23.2198	23.1656	24.6088	23.0482	23.3108
BAG4	19.4754	18.4156	18.8999	15.966	18.6761	16.9033	18.8811	18.1391	18.8235	14.9443	18.6283	16.0088	19.9529	18.8741	19.0041	18.9163	18.9302	17.9495
BAG5	20.8514	22.4025	21.5758	21.2029	21.5239	21.1606	22.2251	22.6604	21.3945	21.8906	21.3174	21.9926	21.6773	21.7508	21.5166	21.2632	21.6043	21.3464
BAG6	23.2007	23.1105	22.6324	22.5408	22.9477	22.8669	22.8645	23.5706	22.6543	22.6109	22.6922	22.233	22.3034	22.3774	22.7946	23.2279	22.7384	22.8146
BAIAP2	23.3309	22.6007	22.8575	21.8466	22.6669	22.1827	21.1795	23.9073	21.4562	21.7879	21.3323	21.639	22.9662	22.2006	22.8716	22.6244	22.7582	21.9683
BAIAP2L1	23.9605	24.2109	23.86	22.8468	23.615	22.3897	23.2839	23.513	22.4513	22.9786	22.5341	22.6916	23.6244	23.4188	23.4232	23.4112	23.3576	22.9475
BAK1	18.2501	16.0105	17.3219	18.0599	17.851	16.4026	18.876	17.1948	17.858	17.547	17.8192	16.8276	17.4562	17.7535	18.3533	17.2334	18.3639	16.7546
BANF1	23.1764	23.0869	22.8641	22.5364	22.3816	20.95	22.4355	21.7953	22.4891	22.1152	22.5427	20.8818	23.0879	21.8569	23.0151	24.2039	22.5384	21.6353
BANF2	17.502	18.1936	16.6198	19.6031	16.3615	21.0423	11.2143	16.7848	16.6307	19.1137	17.1096	19.4247	17.2285	None	15.9248	19.6587	14.7633	21.6145
BANP	19.4266	20.1307	18.0707	19.4448	18.0748	18.497	None	None	None	None	None	None	17.2284	18.4822	18.235	18.9581	18.6429	18.5127
BAP1	16.2074	17.0173	17.0528	18.2815	17.2454	20.1667	None	None	None	None	None	None	None	None	None	None	None	None
BASP1	24.2883	23.3729	24.6479	22.861	23.9933	23.2535	23.6504	23.9076	24.516	24.422	24.4011	25.1575	23.6039	23.8573	23.9116	23.4596	24.2014	23.0991
BAX	22.1421	19.8546	22.0273	21.6329	22.7041	21.1418	22.3395	22.1593	22.6926	21.3521	22.6846	21.4032	21.7532	22.2655	22.4503	21.7455	22.6786	21.6959
BAZ1A	21.0559	20.5862	20.5008	20.0244	20.5667	20.6555	20.9196	20.5634	21.0487	20.6592	20.7204	20.2397	20.1633	20.6548	20.8389	20.2187	20.6479	20.4534
BAZ1B	22.6643	22.8955	22.5478	22.9121	22.9498	22.8105	23.0194	23.1066	23.4467	23.034	23.2758	22.999	22.8225	23.2934	23.2471	22.8282	22.8838	23.1547
BAZ2A	19.3007	16.9707	18.8041	19.499	19.2464	19.5124	21.5726	20.8909	19.4302	19.8491	18.9562	20.1321	19.0786	19.2479	19.3584	19.3107	18.8686	19.8964
BAZ2B	None	None	None	None	None	None	20.6194	21.3887	16.5268	16.9369	16.5014	16.9439	15.6145	15.5678	15.5128	15.7579	15.2323	15.0035
BBS1	16.948	16.2696	16.6435	16.8205	17.0336	17.0296	None	None	None	None	None	None	17.1727	17.1981	17.6242	17.7516	17.9188	17.2935
BBS2	19.8802	18.8246	19.1548	18.8622	19.1995	18.5942	19.3072	18.2855	18.5006	17.5996	18.9424	17.4865	19.6398	19.5271	18.8103	18.9902	19.188	18.9427
BBS4	17.1283	15.1858	16.7108	17.4782	17.0308	18.4331	16.6777	17.4904	16.8349	17.8602	17.2925	18.5397	17.3632	16.0508	16.7062	16.5024	16.9785	16.1215
BBS5	None	None	None	None	None	None	None	None	None	None	None	None	16.7419	15.8848	16.8116	16.7593	16.9998	17.3809
BBS7	18.9791	19.2608	18.7055	18.9329	18.7365	18.1485	20.0411	19.6027	18.4874	19.0354	18.7999	19.6806	19.5459	18.8015	19.0648	18.9058	19.2612	18.5402
BBS9	None	None	None	None	None	None	17.4557	14.6271	18.6538	17.9668	18.9193	17.8669	16.971	19.5779	18.9744	17.4777	19.4185	17.6333
BBX	19.7899	21.1579	20.4577	20.7248	20.4506	21.4487	19.5949	20.1055	20.4636	21.0452	19.6761	21.0053	20.9419	20.6369	20.9246	20.9333	20.1447	21.1299
BCAM	21.518	21.7443	21.3747	21.6691	21.2738	21.56	21.4747	22.3823	21.1221	21.9264	20.8048	22.66	22.7935	22.0932	22.7171	22.3658	22.6504	22.2954
BCAP29	22.0526	22.1131	21.1892	22.4457	21.7411	22.0717	21.8759	21.0074	21.8825	22.3477	21.0797	22.1478	22.5673	22.8077	21.9084	21.292	21.3938	22.3538
BCAP31	24.4282	24.1137	24.4502	25.9106	23.976	23.9871	23.7133	24.3248	24.6389	24.509	24.0502	24.1172	23.9972	23.4755	24.5611	24.3086	24.401	24.1982
BCAR1	22.955	22.803	22.7929	22.1035	22.7465	22.6333	22.3167	22.3538	22.0127	21.8996	22.0688	22.5654	22.6208	23.0733	22.6755	22.4836	22.5586	22.2456
BCAR3	19.3497	19.2982	20.3208	18.3346	19.9529	18.153	19.0654	20.1427	19.0891	17.9583	19.022	19.0908	20.9148	20.6827	19.8222	19.3245	19.4154	18.2723
BCAS1	22.6185	22.5543	21.8628	21.4209	22.16	22.1391	23.8258	23.1286	22.3651	22.9989	22.3728	22.2732	21.907	23.8796	21.2573	22.6214	22.6399	22.4041
BCAS2	22.1531	20.8536	21.7478	21.432	21.8181	22.1234	21.7946	21.4529	21.7114	21.1454	21.6509	21.4703	22.3006	21.5772	21.8389	21.8605	21.756	21.4921
BCAS3	21.1516	19.9172	21.3732	20.2522	21.5759	20.6572	21.3361	20.5743	21.5828	20.4145	21.6185	20.7912	21.2521	21.455	21.3003	21.1026	21.5425	21.6294
BCAT1	22.2425	23.2269	23.4146	25.3807	23.0918	25.1635	22.6599	23.0201	21.9652	24.1377	22.3521	24.3109	22.4459	22.469	23.7228	24.393	22.8708	25.0625
BCAT2	22.1746	22.7577	22.313	23.9639	22.32	23.8078	22.6746	22.0792	23.1429	22.6669	23.1151	22.6641	21.5841	22.6206	22.2899	23.9278	22.4489	23.6877
BCCIP	22.3762	22.0501	22.2998	22.4682	21.8832	22.9559	22.0675	22.6004	21.7401	22.5351	21.8453	22.5873	21.8776	20.7634	22.0459	21.8262	22.1983	22.9783
BCDIN3D	None	None	None	None	None	None	18.7574	17.8936	16.0082	17.6968	15.8954	18.4505	None	None	None	None	None	None
BCHE	20.7815	21.0477	20.8364	19.5592	20.6835	19.7971	18.9894	19.7681	19.0805	19.6797	19.3806	18.7437	19.5879	19.1875	19.0612	19.6174	19.6111	19.3868
BCKDHA	22.242	22.0677	21.9474	22.4685	21.7902	22.7068	22.2262	21.8334	22.0524	22.7346	21.9353	22.3274	22.0332	21.8865	22.5084	23.4284	22.2802	22.5088
BCKDHB	21.3326	21.8616	21.3579	23.323	21.0035	23.0171	21.9971	22.1658	21.7171	23.2412	21.8771	22.4955	21.9348	21.7657	22.4443	23.2103	22.4296	22.085
BCKDK	19.4997	18.5267	20.0209	19.2054	19.8061	19.5041	20.5484	19.1978	19.4838	19.9604	19.398	19.8373	19.6247	18.4651	19.4244	18.6771	18.9578	18.6932
BCL10	20.6589	21.2545	21.3641	20.157	20.7388	20.7196	20.3323	21.2791	20.7685	20.3933	20.7533	20.6733	20.3459	20.6596	21.1891	19.7396	20.8141	20.2033
BCL11B	None	None	None	None	None	None	20.1231	19.8414	19.2603	18.8403	18.9264	18.4738	None	None	None	None	None	None
BCL2L1	20.8879	19.835	20.1128	19.5993	20.3353	19.2744	21.6123	21.2966	19.6801	19.5541	19.6522	19.4972	20.919	20.1838	20.0128	19.6569	20.4599	19.3516
BCL2L13	23.2862	22.5199	22.3432	22.3883	21.7822	22.6794	22.4368	22.3872	21.77	22.7592	21.3163	22.7203	23.857	22.8676	22.3307	22.8011	21.9512	22.8684
BCL2L14	19.8642	18.9053	18.4405	19.3976	18.3848	19.6445	20.9655	19.4995	19.2738	18.9415	19.1223	19.3573	20.0343	19.1459	19.4726	19.1091	19.6601	19.4012
BCL2L15	21.7112	23.5929	20.5247	22.6683	21.2124	21.6868	22.2981	21.9274	21.2567	22.3422	21.6208	21.9022	21.2841	21.9632	19.774	23.1573	20.5758	22.1409
BCL2L2-PABPN1	24.5355	24.5552	23.6732	24.3191	23.5926	24.4146	24.6008	23.2466	23.5617	24.1264	23.6122	24.2876	24.7082	24.7229	23.5508	23.8524	23.1277	24.5786
BCL3	18.7572	16.6068	17.9217	17.4516	17.483	17.0341	17.9777	17.3192	18.1645	17.8092	17.9576	17.9279	18.0687	17.4448	17.7596	18.2011	17.7216	18.2124
BCL7A	19.5077	16.6516	18.665	20.1311	18.6628	21.2133	None	None	None	None	None	None	18.7333	18.0751	16.9354	17.8129	16.8964	18.9641
BCL7B	18.3034	16.2073	18.0612	19.137	17.9436	19.0545	18.4524	17.9408	18.5466	18.4028	18.6349	18.8666	18.6409	17.1379	18.3607	18.4678	18.4388	18.0238
BCL7C	20.8137	20.1931	19.6286	20.4978	19.6938	21.3601	20.7616	18.2746	19.9538	20.3152	20.098	21.0907	19.8484	19.6337	19.8602	18.6154	20.1743	20.7391
BCL9L	20.5475	20.7085	20.4429	20.7869	20.2578	19.9023	20.8837	20.714	20.5638	20.3311	20.3155	20.2436	20.5961	21.2301	20.4213	21.8651	20.4454	20.5445
BCLAF1	23.0361	23.0636	24.4613	24.215	24.283	23.007	23.039	24.0584	24.8327	23.7314	24.733	22.7648	23.1195	23.0999	24.461	22.2907	24.5246	22.7812
BCLAF3	18.4234	16.8124	17.4931	17.3231	17.1462	17.8621	None	None	None	None	None	None	17.1707	16.7776	16.6393	16.8569	16.7499	16.2178
BCO2	None	None	None	None	None	None	None	None	None	None	None	None	11.608	None	16.7952	17.1743	17.1516	17.4995
BCR	21.4424	21.2755	21.6836	21.5191	21.4432	22.5744	22.432	21.0095	21.5594	21.8792	21.6037	22.0396	22.1583	21.8335	21.8476	21.8983	21.6714	22.2345
BCS1L	21.0515	21.6713	20.9554	22.5524	20.8942	21.8728	22.6619	22.0982	21.5025	22.3355	21.1526	22.2759	21.8977	21.6828	21.7004	21.3302	21.3581	21.9781
BDH1	20.6018	19.6943	19.8942	21.7133	20.4855	20.9207	19.9245	21.3185	20.57	21.1765	20.1411	20.5742	20.9007	21.9465	20.2447	20.3199	20.2782	21.2563
BDH2	23.4602	23.5658	22.9348	23.4246	23.2694	23.4598	22.6628	23.956	23.3514	24.6676	23.5233	24.3466	23.1903	23.3187	23.637	22.7891	24.253	24.1834
BECN1	21.0901	22.1121	21.1224	21.342	21.5315	21.4243	21.1961	20.0218	21.6244	21.528	21.5312	22.0665	21.8417	22.9605	21.3639	21.2572	21.499	20.703
BEND3	None	None	None	None	None	None	None	None	None	None	None	None	18.9758	18.0311	17.1549	18.6712	17.0793	17.7527
BET1	18.2735	None	18.2174	19.3844	18.1157	18.3273	None	None	None	None	None	None	17.6291	18.4989	18.1023	19.2292	18.1023	19.532
BET1L	18.973	19.5969	18.2357	20.022	18.4654	20.6018	18.6562	16.2548	18.4446	19.6856	17.9605	20.5717	19.5261	20.2794	18.5644	19.9674	18.8305	20.9754
BGN	26.4621	25.0479	26.706	24.6823	26.6985	25.257	25.7098	25.6835	25.0245	25.2751	25.8942	25.0451	26.1507	26.2429	25.9503	26.0068	26.3267	25.9538
BHLHA15	19.3985	19.5994	18.3646	21.5532	16.7622	20.8726	19.1211	19.0898	18.4032	20.5324	17.8873	18.7364	20.2938	19.3532	17.8305	19.5596	17.5792	19.6945
BHLHE40	16.8821	16.0921	16.6641	16.2457	16.753	17.7035	14.9027	15.0228	16.573	16.8004	16.6567	17.6914	17.7011	16.9558	17.6116	17.6739	17.5032	18.6134
BHLHE41	None	None	None	None	None	None	None	None	None	None	None	None	16.7424	17.1686	16.7347	17.6639	16.2909	17.1215
BICC1	20.1727	19.5505	20.4198	20.0976	20.4502	19.8414	20.934	20.7601	19.8386	19.8593	20.3303	20.8954	20.6981	20.8132	19.8724	20.6368	20.468	20.4637
BICD1	19.9087	19.824	19.3513	18.5696	18.8594	18.4807	18.1527	13.4665	18.603	18.4451	18.2573	19.0439	20.4244	19.8311	19.5481	19.5323	18.9252	19.2301
BICD2	23.769	22.9471	23.5654	22.4233	23.3633	22.5612	23.6362	23.328	23.0899	22.7967	23.1835	22.8111	23.6543	22.6879	23.457	23.317	23.2589	22.6387
BICDL2	18.513	16.635	16.9292	19.8725	15.8898	16.8163	19.1116	17.2146	16.351	17.8277	15.88	20.3146	18.1897	18.4481	16.3191	18.2909	16.1781	18.6095
BICRA	None	None	None	None	None	None	None	None	None	None	None	None	12.9255	17.1268	16.8797	17.437	16.9526	17.4602
BICRAL	16.6369	None	16.0146	16.632	15.9132	17.0902	None	None	None	None	None	None	18.1249	17.1302	15.7255	16.7583	15.7543	16.6207
BID	19.9451	21.0812	21.4942	20.855	21.061	21.4735	20.6273	21.1438	21.3117	21.0696	21.4787	21.2745	21.4104	21.7511	21.3483	21.5577	20.9888	21.5271
BIN1	23.6141	22.6174	23.264	23.6299	22.6249	22.9327	23.2402	22.6434	23.7978	23.4986	23.4066	22.9149	22.7206	22.3513	22.5105	24.8815	22.5861	22.8034
BIN2	22.7946	21.8294	22.7239	21.2462	22.5125	22.0304	23.4023	22.5994	24.0196	23.3171	23.7046	23.4284	22.8926	23.4538	22.5831	22.6707	22.2825	22.1309
BIN3	21.7441	19.7635	21.1173	21.6476	20.715	22.2432	21.8077	21.7698	20.7575	21.1158	20.8334	21.0258	21.0426	20.6033	20.5253	21.498	20.8527	22.2239
BIRC2	20.4008	21.3455	21.3719	21.4919	21.4877	22.2312	20.9949	20.2892	20.9716	21.4167	20.7222	21.7541	21.0272	21.6088	21.2514	20.5946	21.1185	21.9711
BIRC6	22.4251	22.9104	22.3591	22.7923	22.8771	23.0743	23.195	23.1627	22.9351	22.6079	22.9061	22.5918	23.0509	23.0259	22.5732	22.6267	22.6309	23.2211
BLM	None	None	None	None	None	None	18.5933	18.6055	18.6447	19.059	17.4835	19.9817	19.447	17.5303	19.1289	16.8879	18.6074	19.5469
BLMH	22.9447	23.6118	23.3065	22.6503	23.4738	22.863	22.9032	23.8622	23.5223	23.2604	23.6609	23.3879	23.4954	23.2558	23.5643	22.5883	23.8019	23.1859
BLNK	19.1561	20.1658	18.3761	19.8454	18.1805	18.9692	18.7421	15.404	19.8911	19.4428	19.5691	20.0098	19.1364	18.5553	18.5682	19.1384	18.041	18.0162
BLOC1S1	21.7382	18.8685	21.2631	20.8609	21.2008	19.0561	22.0114	21.5243	21.2943	20.0621	21.3456	19.7678	21.4861	21.3099	20.7897	21.9943	21.0377	20.6651
BLOC1S2	22.7298	21.6571	21.7155	22.305	21.1397	21.6256	21.9935	22.0464	21.4315	21.3033	21.4205	21.4005	21.9538	21.71	20.9636	23.1273	21.3718	20.9369
BLOC1S3	19.9111	19.7769	21.0588	18.7931	20.9452	19.2838	20.6964	18.5666	20.2926	20.8723	20.199	21.2667	20.3961	19.7716	20.2608	20.945	19.9942	20.7539
BLOC1S4	18.8616	18.8131	20.0754	18.2775	19.8196	18.1984	20.2612	19.6656	20.3603	18.4461	20.4474	18.3929	18.9071	19.2821	19.4798	18.8445	19.8122	18.8634
BLOC1S5	20.3834	20.6711	20.644	20.5254	20.2944	21.2051	21.3902	21.4167	20.5563	21.0753	20.0971	20.7517	20.0577	20.4637	20.5402	21.2828	20.3359	20.5169
BLOC1S6	17.6244	17.6522	17.9074	17.9425	17.6719	18.6105	18.1153	17.8821	17.1909	17.6395	17.4503	17.9859	17.5543	17.1557	17.4608	16.9641	17.8959	18.0123
BLVRA	23.2065	23.6878	23.9859	22.7959	24.325	23.1338	22.7263	24.0739	23.9599	23.5877	23.8204	23.8193	22.9496	22.8085	23.7628	22.6488	23.915	23.5681
BLVRB	24.1964	23.8264	24.0484	23.3671	24.0289	22.978	23.6734	22.9183	23.3072	22.8084	23.4204	22.209	23.5765	23.5959	23.2233	25.4223	23.4785	23.4653
BLZF1	None	None	None	None	None	None	20.3167	19.7027	16.0501	16.5214	16.419	17.0467	16.844	16.8742	16.2313	17.1782	16.4574	17.0619
BMP1	21.691	21.2163	22.6677	20.5118	22.6876	20.6201	20.2636	22.1659	20.6904	20.2416	21.3134	21.5351	21.8465	22.0049	23.008	20.6418	22.6796	21.4
BMP2K	21.8135	21.6311	21.5189	20.9948	21.4803	21.3974	21.4708	21.0526	21.3518	21.0369	21.4331	21.546	21.4381	21.0191	21.0399	21.4173	21.3301	21.2677
BMP8A;BMP8B	None	None	None	None	None	None	None	None	None	None	None	None	20.6375	20.0631	20.3966	20.149	19.8851	20.6834
BMPR2	None	None	None	None	None	None	18.7546	17.7253	17.9574	17.3244	17.4794	17.9163	19.218	18.3138	18.0524	19.8984	16.6313	17.5852
BMS1	21.8622	23.1922	21.9319	22.5937	22.4619	22.3866	21.4372	21.627	22.5023	22.5597	22.3398	22.7053	22.024	21.6073	22.7377	22.1328	22.4367	22.3134
BMX	None	None	None	None	None	None	20.226	19.6239	16.0582	17.4118	16.2413	17.3968	None	None	None	None	None	None
BNC2	18.0941	18.0645	18.0158	18.459	17.8493	18.5755	None	None	None	None	None	None	None	None	None	None	None	None
BNIP1	19.3551	20.6848	19.0362	19.1096	19.3716	18.7352	19.1492	None	19.8039	19.8092	19.3977	19.78	19.6776	20.5504	19.5591	19.3225	19.3904	20.0099
BNIP2	20.1937	19.479	21.3649	20.0335	20.76	20.215	20.8736	20.8751	20.669	20.3797	20.6419	20.9713	20.8874	21.0168	20.6674	18.7908	20.4051	19.8456
BNIP3	18.3145	18.2607	16.4441	18.3898	16.0238	18.6026	None	None	None	None	None	None	17.0397	17.2233	16.6836	15.6426	15.2838	15.6633
BOD1	16.8736	None	16.59	18.7084	16.8981	19.3884	17.4027	None	17.3787	18.1748	17.408	18.9689	17.5145	17.7502	17.6219	18.6698	17.6286	15.5744
BOD1L1	23.4107	23.5917	23.3569	23.6758	23.1214	23.6908	23.3296	23.2085	23.6575	23.7097	23.2724	23.9518	23.29	23.1831	23.1837	23.8634	23.3336	23.9768
BOK	19.1795	19.5455	18.318	18.8128	18.8672	19.3747	18.3264	None	19.0347	18.9206	18.5272	20.0115	19.2107	16.6672	18.6961	18.0611	18.6436	18.7807
BOLA1	19.6152	17.4554	19.0897	15.5742	19.2972	None	20.5007	18.9927	18.9853	16.8234	19.048	17.0437	18.7558	18.6779	19.3814	20.4354	19.188	18.2275
BOLA2	20.315	20.6249	20.9268	18.9088	20.6843	19.668	21.1398	20.7144	21.0023	20.6256	20.9996	19.7526	20.756	20.2677	20.4322	21.1133	20.5648	19.0562
BOLA3	21.6254	19.7137	21.1371	22.0674	20.7145	22.3226	21.0208	19.5059	20.4284	21.288	20.3936	21.3656	20.1071	20.0649	21.0768	23.1475	20.5088	21.8002
BOP1	21.7704	22.3388	21.9991	22.2007	22.134	22.4403	22.3053	22.6463	21.9826	21.523	22.0134	22.3163	21.8909	22.246	22.3412	22.0862	22.0729	22.3201
BORCS5	21.829	19.2713	20.7163	20.6446	20.5901	20.9835	21.3249	18.5113	21.0602	21.1824	20.911	20.2621	21.1614	20.2142	20.5005	21.7282	20.6603	20.8106
BORCS6	20.5234	20.4802	20.3382	21.3551	20.6113	21.0166	20.6581	20.9079	20.9067	20.586	20.8113	20.5449	20.1212	20.6631	20.0447	21.2358	20.4524	19.6663
BORCS7	21.0927	20.522	20.7375	19.9184	20.8522	20.3573	21.3469	20.4969	21.0111	19.8753	21.052	19.1364	21.0552	20.4567	20.4863	22.1454	20.7924	20.8524
BORCS8	19.096	14.7369	18.5599	18.3762	18.4083	18.867	18.1295	17.9854	18.0162	18.6251	18.1298	18.6579	16.1399	15.7633	17.1492	20.2199	17.3684	18.4821
BPGM	21.8263	21.3778	21.4447	22.2875	21.6777	22.3299	21.743	20.7278	21.3335	22.2818	21.3806	21.9619	22.2319	21.2023	22.1237	22.1414	22.8077	22.0814
BPHL	21.7134	21.7279	21.3699	22.2495	21.4334	22.4033	21.5435	21.8428	21.5836	22.4078	21.4469	22.4665	20.8941	21.5259	21.4767	21.9652	21.9661	22.8212
BPI	22.7061	24.2478	21.6332	23.0347	22.0664	22.2921	23.5305	24.7482	24.1633	23.3726	24.8786	23.9134	23.0431	24.2611	23.1823	21.5466	22.6032	21.37
BPIFB1	21.1652	19.262	19.2872	20.2055	19.6117	18.7869	21.8744	20.9791	20.1613	19.6748	21.0595	19.8459	20.8985	20.2071	20.7438	20.0115	21.3087	20.2478
BPNT1	22.0218	22.8206	22.9623	22.9188	23.1536	22.7881	21.9037	23.462	23.4491	23.3569	23.4026	22.8807	22.5323	23.2793	23.4188	21.8007	23.445	22.4581
BPTF	21.0221	19.6331	21.0271	21.5047	21.2677	21.3651	21.96	22.056	21.8428	21.7124	21.6058	22.0943	21.9007	21.3339	21.9864	21.7656	21.777	21.6225
BRAF	18.6275	16.8678	18.9644	18.4294	19.0646	19.0028	18.9309	20.0468	18.967	19.4289	19.2029	19.5755	19.1684	18.9169	19.3573	19.8781	18.8911	18.8176
BRAP	21.463	21.0671	21.3016	21.3911	21.0796	21.41	20.5593	20.4575	21.0212	21.2393	20.9391	21.6857	21.9674	21.4078	21.043	22.0911	21.1048	21.115
BRAT1	19.5605	21.2163	19.1495	18.5557	19.7121	19.0739	21.2117	20.7791	19.7453	19.456	19.962	19.8697	20.0777	18.7612	19.9058	19.3259	19.7239	20.2918
BRCC3	20.9164	21.2901	21.4038	21.0251	21.2275	21.7533	21.6154	21.4551	21.1545	21.5537	20.9552	21.4725	21.2705	21.9665	21.2473	22.0536	21.2471	21.738
BRD1	None	None	None	None	None	None	19.6118	19.8659	18.833	18.5162	18.6728	18.4267	18.5597	18.6569	18.9331	19.5105	19.0666	19.0625
BRD2	21.9147	19.3451	21.8273	21.6926	21.7484	21.3679	20.803	20.4434	21.7984	21.7853	21.4694	21.9118	21.6539	21.7519	21.7106	21.1073	21.6934	21.8524
BRD3	20.8981	20.4563	20.0599	20.0375	20.0722	20.3943	20.8201	21.2532	19.9709	19.3547	19.9006	19.2119	20.2599	20.4263	19.952	19.7884	20.1034	19.8101
BRD4	22.1851	22.2838	22.3152	22.1949	22.3177	22.2427	23.0602	21.8849	22.531	21.7209	22.4723	21.6963	22.811	22.6538	22.4667	22.6286	22.5074	22.4834
BRD7	None	None	None	None	None	None	19.8283	19.3602	20.4712	20.5256	20.1495	20.4436	20.5753	21.0562	19.6492	20.9195	19.8383	20.8478
BRD8	21.9214	18.6872	21.6133	22.2853	21.3344	22.8365	21.606	18.4589	22.0419	22.1388	22.0442	21.7779	22.0998	21.0126	21.9171	21.9681	21.8512	22.0869
BRD9	18.1408	17.2453	17.8946	18.8174	17.7171	18.7404	19.8372	17.5141	17.6122	19.8681	17.4876	19.1075	13.3557	None	17.7387	18.153	17.6245	18.4401
BRF1	17.3941	15.9821	16.6188	16.1856	16.3313	16.5818	17.6112	15.6942	15.8284	16.9824	15.7049	17.6147	None	None	None	None	None	None
BRI3BP	18.4688	19.4099	18.2502	19.4948	17.6313	19.1597	16.2789	18.3094	18.3773	19.0529	17.3105	18.6314	18.1533	17.583	18.3202	17.5009	17.3678	19.1529
BRIX1	20.974	20.5501	21.5799	21.6533	21.8853	21.2868	20.2124	21.4992	21.7452	21.536	21.9688	21.1797	21.4219	21.4167	22.227	20.736	21.8234	21.384
BRK1	22.3264	21.265	21.9794	20.2835	21.7615	21.6731	22.7514	21.8329	22.0696	20.0926	22.0584	20.6298	22.0455	22.1943	21.5758	20.8043	21.7627	21.5639
BRMS1	19.4018	16.4508	19.1787	19.0291	19.2208	20.2238	19.9234	19.8022	19.1927	19.5505	19.2777	20.0447	18.645	18.2825	18.4665	18.8957	18.547	18.8334
BRMS1L	18.0233	18.9042	18.7336	19.409	18.7979	20.2633	17.3654	None	18.3812	19.3214	17.1142	19.9922	18.9085	18.393	19.08	20.3117	18.5777	19.1136
BROX	21.3283	20.5834	21.3625	21.2097	22.1673	21.581	21.6548	22.5488	21.8628	21.7075	22.4232	21.636	21.3554	21.4353	22.0617	20.5096	22.3209	21.4793
BRPF1	18.1242	18.4468	18.9581	19.6239	19.5046	19.9432	18.7831	19.781	19.3418	19.2741	19.4198	19.4524	18.649	None	18.6023	18.8042	18.516	19.5088
BRSK2	17.3125	17.7948	16.4455	17.7398	16.6647	18.5968	17.4124	16.7897	15.6552	17.4355	16.1582	17.3696	None	None	None	None	None	None
BRWD1	13.8712	None	13.6069	16.4711	14.3582	14.4695	None	None	None	None	None	None	17.0293	17.725	16.3021	17.3069	16.798	17.875
BRWD3	14.8839	None	15.0333	15.6887	15.142	15.0838	15.8586	15.5703	15.261	14.7526	14.7361	14.5713	None	None	None	None	None	None
BSCL2	None	None	None	None	None	None	17.394	17.1175	17.2782	16.8047	14.3642	14.7835	None	None	None	None	None	None
BSDC1	20.967	21.2339	21.7613	22.523	21.2196	22.9713	21.423	20.2838	21.2585	21.9221	20.9268	22.1056	21.8087	21.2905	21.9772	23.0789	21.7849	22.4719
BSG	24.21	22.2984	22.7348	22.4514	22.6597	21.7526	23.32	23.0563	22.0661	22.4207	22.0407	22.2395	23.2716	22.4758	22.4155	22.0772	21.967	21.682
BSPRY	20.9453	20.787	21.909	22.1763	21.6494	22.8807	21.696	21.7469	20.36	22.6584	20.2816	22.7826	21.3281	21.0266	20.4764	21.0623	21.1578	20.7884
BST1	20.9406	20.0147	21.0831	19.0877	20.6899	18.9394	20.2003	19.8275	20.6684	19.328	21.1012	19.6706	20.191	20.9528	20.5707	20.4878	20.4156	19.4312
BST2	19.9732	20.0244	19.0202	19.4633	19.8953	20.0332	21.1227	20.6112	20.9897	19.728	20.6876	19.6171	21.9404	22.1311	21.4805	21.2147	21.1121	20.3181
BTAF1	21.1407	20.934	20.6719	20.6569	21.2949	20.438	21.8883	21.1827	21.2489	20.8157	21.3077	20.8776	21.154	20.2884	21.0294	20.5	21.1316	20.6071
BTBD1	18.7719	18.3144	17.9937	18.4492	18.2314	17.9822	18.8311	18.5796	17.1696	17.807	17.2426	18.0891	18.1516	14.1598	17.2355	17.3995	17.2306	17.9259
BTBD11	16.8947	17.1697	16.4699	16.0231	15.9596	16.4145	None	None	None	None	None	None	16.9546	16.3303	15.5456	15.9639	15.5406	16.1513
BTBD2	17.7193	17.8616	17.6289	17.8912	17.59	18.8725	17.2001	16.2012	17.6499	17.9442	17.6849	18.5509	17.2398	15.8878	16.9918	17.7166	17.6351	18.8568
BTBD9	None	None	None	None	None	None	21.9763	21.4881	19.4099	20.5525	19.6793	21.2593	None	None	None	None	None	None
BTD	21.3919	21.2306	21.6374	20.3062	21.2248	20.5927	20.5021	20.1035	20.75	20.8122	20.842	19.5767	20.7015	20.4337	21.1827	20.9237	21.6423	20.4827
BTF3	23.6562	22.7058	23.3812	23.0664	22.7817	22.3557	22.9726	22.195	22.8702	22.6185	21.4185	22.4611	23.1823	22.2404	23.0442	23.5542	22.3645	22.1199
BTF3L4	23.0598	19.0635	21.7374	23.0022	21.4898	23.8742	22.7149	21.5125	21.3577	22.3355	21.3443	22.722	22.3218	21.8389	21.3742	22.497	21.5487	23.6403
BTK	22.1197	24.0525	22.7661	21.487	22.9064	21.8674	22.0664	22.6305	23.7619	22.8624	23.4381	23.2316	22.1624	21.8761	22.3932	21.4399	22.4202	20.9146
BTN2A1	18.23	16.3221	18.227	19.1463	17.3833	16.93	None	None	None	None	None	None	18.2174	18.7844	17.0093	19.3471	15.5107	16.2523
BTN3A2	None	None	None	None	None	None	20.5617	19.8997	18.9715	18.319	18.1641	17.8397	None	None	None	None	None	None
BTN3A3	20.1457	18.9506	20.2136	20.4301	20.0565	20.1661	20.5606	21.6738	20.9243	21.0459	20.4119	20.9996	20.7805	21.2091	20.3708	20.7062	20.2527	20.8959
BTRC	18.9726	17.5611	18.7941	18.734	18.3327	19.3935	20.9236	21.8089	19.5368	18.6714	19.2165	19.1272	19.8319	17.5869	18.4705	19.0558	18.4725	18.2418
BUB1B	17.7377	16.4712	17.6545	16.864	17.3707	15.8786	None	None	None	None	None	None	17.8677	18.053	16.9405	17.239	16.2626	16.4768
BUB3	23.0892	22.4065	23.5245	23.1303	23.6156	21.7778	23.0192	22.8617	23.486	22.2533	23.4863	21.7425	23.0827	22.9739	23.7713	22.5498	23.5942	21.8814
BUD13	20.6922	19.5535	19.7962	20.6558	19.6183	20.4234	20.206	20.5913	19.9084	20.1402	19.7582	19.8984	20.8394	20.2945	19.9427	20.1626	19.6301	20.2051
BUD23	19.727	19.0976	19.1538	19.0975	19.195	19.4498	19.2574	19.2252	18.6381	18.9065	18.9847	18.7678	18.9966	18.1182	18.6655	19.6572	18.4102	20.3105
BUD31	21.1009	21.7837	22.5226	21.0497	22.6485	21.007	20.9808	23.191	22.5454	21.2891	22.6803	21.0146	20.3857	21.5967	22.5081	19.9423	22.3878	21.1818
BYSL	20.7185	21.2582	20.3662	21.3158	21.1163	21.6992	20.9776	21.529	21.2351	21.2882	21.1724	21.3881	20.9723	21.1967	21.0819	20.6849	20.9264	21.0777
BZW1	24.4436	25.1652	24.6708	24.2758	24.8143	23.9476	24.2875	24.3303	24.5187	24.238	24.7525	23.9673	24.4741	23.7372	25.1557	23.3393	24.7133	23.609
BZW2	23.6499	23.9094	23.6308	23.6849	23.8119	22.9499	23.312	23.3065	23.7355	23.6351	23.7853	23.1907	23.8181	22.9958	24.3123	22.8452	23.9786	23.3211
C11orf52	17.8842	18.19	15.8947	19.5887	15.3774	19.6544	20.4449	20.1659	16.1121	18.6306	15.3952	19.328	18.1174	18.7628	15.155	19.0309	15.4183	19.9922
C11orf54	21.8611	22.9596	22.1734	22.5232	22.859	22.8965	22.1809	22.4448	23.2534	22.4932	23.4507	22.2759	21.7909	21.6799	22.0139	22.9762	23.1075	22.6697
C11orf58	22.3042	21.1571	21.8145	22.8214	20.9565	23.2785	21.137	21.6219	22.1323	22.3356	21.8494	22.4631	21.793	21.3144	22.1822	24.2053	21.7593	23.2233
C11orf68	21.949	20.8317	22.0249	21.0339	22.2374	20.818	21.2349	21.3332	21.7918	20.484	21.9012	20.0013	21.1314	20.8151	21.5302	20.8295	21.935	20.8953
C11orf96	21.1939	21.876	20.6333	19.4622	20.8989	19.5432	20.4872	21.8125	20.6685	19.8721	21.0232	18.7253	20.9863	20.0618	20.57	20.4457	21.1544	19.1986
C11orf98	18.5061	17.9855	19.4998	19.647	18.9228	17.6983	19.3588	17.9215	18.3442	20.5612	17.4513	18.8371	19.5334	17.6977	20.0148	19.1095	19.7381	20.0694
C12orf10	22.3723	22.4337	22.8787	22.3643	22.6709	22.0342	21.8893	22.62	22.503	21.1869	22.584	20.9263	22.5108	22.8436	22.901	22.7416	22.8187	22.5363
C12orf29	19.8281	17.9385	19.7668	20.3184	19.617	19.9578	19.0959	16.179	18.8723	19.9836	18.4076	19.3919	18.4325	17.7888	19.1648	19.2708	19.0761	20.2414
C12orf4	19.459	20.0562	20.2277	20.4474	20.3416	20.8961	20.0459	20.5275	20.5137	20.4728	20.4748	20.8858	20.1664	19.4723	20.3706	20.4007	20.6521	20.242
C12orf43	19.3908	18.1282	19.3542	17.3335	19.0716	18.144	18.7534	19.0878	17.5658	17.8385	17.7559	18.0301	17.2099	15.8774	18.2127	17.4129	18.1614	16.8748
C12orf45	20.9805	19.8341	20.9291	20.5292	20.308	19.0816	20.9633	19.664	20.4567	20.1361	20.2221	19.3764	21.445	18.7758	20.776	22.0808	20.3992	20.3251
C12orf57	20.7507	20.7169	20.8679	20.9061	20.2804	21.1744	20.3608	20.7692	20.2629	20.8082	20.2625	20.4951	19.9916	20.3934	21.4367	22.7198	20.7063	20.658
C12orf66	None	None	None	None	None	None	17.6007	17.2151	16.0978	16.83	16.4709	17.6885	None	None	None	None	None	None
C12orf75	None	None	None	None	None	None	18.9837	16.7241	18.2857	18.5436	17.5963	19.6025	18.8352	16.7059	17.4769	18.1157	17.8269	19.3554
C14orf119	18.2922	16.9955	17.8887	14.7344	17.7746	14.7857	18.4524	15.9554	17.774	16.4105	17.6924	15.3634	18.3289	18.5436	17.6034	18.4916	17.6778	17.3391
C15orf38-AP3S2	23.5563	22.3656	23.242	23.0243	22.7859	22.3104	22.8129	21.9322	22.7089	22.114	22.7414	21.3259	23.1076	22.7897	22.5259	23.6926	23.0784	21.4323
C15orf39	16.6102	16.2893	14.8722	16.1523	14.1513	15.0063	None	None	None	None	None	None	None	None	None	None	None	None
C15orf40	20.1495	20.0533	20.3502	21.0619	20.3366	21.8252	20.8433	20.754	20.2483	20.8258	20.0736	21.3707	20.068	22.1706	20.3204	21.9661	20.3048	21.946
C15orf48	23.8858	23.2454	22.682	21.4232	23.0164	21.5062	23.8307	23.1504	22.4917	21.6011	22.9181	22.2133	23.1824	22.8166	23.5041	21.5037	22.8752	21.1118
C16orf58	21.8492	20.9968	21.3338	22.6064	21.5918	22.609	21.7885	22.3334	22.0056	22.2993	21.9149	22.9273	21.9905	22.6087	21.6287	21.8206	22.0155	21.9036
C16orf70	18.6935	17.2797	18.4889	17.4333	19.0317	17.2551	18.9791	17.8674	18.6187	18.4286	18.7544	18.6769	17.4034	18.7498	18.696	17.7791	18.8945	16.76
C16orf86	None	None	None	None	None	None	16.2743	17.0782	16.0892	16.0006	16.2016	16.4258	14.8874	14.0991	14.8025	17.0621	15.2818	16.8325
C16orf91	None	None	None	None	None	None	17.9319	16.2956	17.0404	16.2289	16.4539	15.6897	None	None	None	None	None	None
C17orf49	22.8706	21.2584	21.5055	20.9924	21.3752	21.3282	22.437	21.6229	21.9098	20.9277	21.7454	21.2329	22.2433	21.5705	21.0897	21.4976	21.3901	21.1775
C17orf75	20.1938	21.309	20.375	21.5833	20.8281	21.4164	20.6866	21.9031	20.8563	21.3135	20.894	21.6918	20.7229	20.0601	21.5404	20.0533	21.3866	21.6079
C17orf97	18.4216	19.4146	17.1074	18.2183	17.1186	18.6993	None	None	None	None	None	None	None	None	None	None	None	None
C18orf21	17.6958	14.1598	17.6081	18.4757	15.6428	16.4909	18.2269	17.4856	18.4937	18.7807	16.0498	17.9118	19.4621	18.9114	18.2619	19.0818	16.8805	18.7268
C18orf25	19.9266	18.9099	19.1617	19.298	19.0135	20.1446	18.6286	18.1947	18.0486	18.8703	18.2161	19.2714	18.2812	17.4828	18.5275	20.4351	18.609	20.1059
C18orf32	18.9811	18.8646	19.2316	20.4482	18.3917	19.5749	18.9083	None	19.871	20.8236	17.0198	18.9688	19.5004	19.5977	18.9821	19.6616	19.0907	19.5166
C19orf12	17.5364	None	17.8163	18.0181	18.1984	18.275	21.5019	20.7443	18.2361	17.7611	18.1607	17.842	18.0191	15.4875	17.3965	17.6869	17.8625	18.926
C19orf25	20.6069	19.0129	19.8543	19.2886	19.6289	19.852	20.6453	19.8181	19.8867	18.7006	19.8779	18.8817	20.4351	20.491	19.3275	21.2947	19.5543	20.68
C19orf33	21.6637	21.0889	22.5404	20.5506	20.4157	20.0156	20.3662	18.9723	21.2413	20.5813	17.9401	18.2578	21.7535	20.2276	21.8816	19.7187	18.1609	18.3258
C19orf53	20.3941	18.4843	21.0096	20.4585	20.131	19.4149	21.07	20.7096	21.6715	20.9449	21.0281	20.3721	20.8124	19.6403	20.5711	21.4919	20.4906	17.6386
C19orf66	22.3916	21.6111	22.3738	22.3282	21.7259	21.8845	22.3313	21.6409	21.8491	21.9281	21.9252	22.2135	22.2009	20.9054	21.8921	21.4618	21.8868	21.6158
C19orf70	21.4541	20.0682	21.17	20.4232	21.276	21.8313	21.5309	20.9635	20.4917	21.7578	21.0724	20.8645	21.6968	21.4813	21.4259	21.0221	21.5803	20.9657
C1D	21.0009	20.5842	19.4298	19.8345	19.1965	19.8111	21.6382	20.9035	19.5387	19.7786	19.2289	19.0325	20.5404	20.352	19.5396	19.5233	19.2374	19.5596
C1GALT1	19.784	19.9236	18.8878	18.5177	19.0979	19.2018	20.2461	19.9188	19.534	19.8203	19.8846	20.2691	19.9078	19.9889	19.7283	19.7568	20.3435	19.5393
C1GALT1C1	17.2399	18.5746	16.4581	18.3855	16.9184	16.9363	19.8907	18.8285	17.2564	17.7014	18.0833	17.261	16.2618	16.8062	18.3252	15.8705	18.353	16.6497
C1orf109	18.5901	None	18.0925	18.8198	16.8705	18.3379	None	None	None	None	None	None	17.9988	None	17.8843	17.7532	17.8833	19.4699
C1orf116	23.361	22.7223	23.1398	22.846	22.8571	22.9746	22.928	21.2685	21.9718	21.7947	21.5324	21.4517	22.6278	23.4756	22.9338	23.1284	22.4937	21.8886
C1orf122	19.3194	19.255	18.7126	19.082	18.5277	19.118	17.8578	18.2031	18.3047	19.8618	18.3274	18.7239	19.2095	16.7949	18.6537	20.0841	18.5356	19.0321
C1orf123	22.913	23.0305	23.7374	22.9534	23.6076	23.98	22.6993	22.905	23.2749	22.7799	23.3114	21.6043	22.8184	23.3286	23.1743	22.4766	23.4192	23.2244
C1orf131	19.3144	17.3909	18.1332	18.1596	17.9115	19.1945	18.1557	None	18.7066	18.5139	18.0796	18.7849	18.6541	15.7683	18.0241	18.3264	17.7589	19.2974
C1orf174	20.5194	21.2832	19.8642	19.8492	18.8815	20.7619	19.5096	18.9849	20.255	19.4711	18.9493	18.7116	20.5268	23.3539	19.2054	21.6105	19.0735	20.5194
C1orf198	22.8471	22.1769	22.3594	22.0018	22.1647	21.5207	22.6403	21.7412	21.7386	21.4918	22.4513	21.1812	22.5597	21.244	21.4821	23.1634	22.2583	21.3049
C1orf21	None	None	None	None	None	None	18.1176	17.7178	16.7927	17.3221	16.731	17.4386	17.469	18.1763	16.4767	19.1102	16.4602	18.1589
C1orf226	None	None	None	None	None	None	None	None	None	None	None	None	17.0913	15.7299	16.4501	17.0376	16.5585	17.3051
C1orf35	20.7383	21.5218	21.0571	20.5026	21.0849	20.0274	20.5462	21.8401	20.9496	20.6067	20.6606	20.4567	20.789	21.5021	21.3966	20.4469	21.0481	20.0593
C1orf50	20.3043	20.1055	19.9474	19.8443	19.5615	20.2365	22.3597	19.272	19.6907	19.8046	19.3638	20.0603	19.2418	19.4073	19.753	21.0086	19.5226	20.4536
C1orf52	20.7155	19.9055	19.993	20.493	19.8339	20.1465	20.4511	19.7648	20.1943	20.1014	19.5923	20.036	20.961	21.1049	19.9367	21.6158	19.5255	19.9411
C1QA	21.1746	22.3551	23.5039	22.0402	23.3715	23.111	20.3858	20.8493	21.6287	21.4025	21.9769	22.0217	22.3554	22.7072	22.2695	21.8428	22.6313	23.049
C1QB	23.1668	23.6841	24.6505	22.6949	24.5533	23.5388	22.5495	23.3484	22.7094	22.6968	23.1112	23.3435	22.3446	23.1631	23.1622	22.5967	23.3758	23.2002
C1QBP	24.288	23.4572	23.5517	23.9686	23.4306	24.3306	24.1289	23.6648	22.5799	24.0254	22.7448	23.558	23.583	23.8081	23.0201	25.6524	23.0891	23.9221
C1QC	21.6764	18.6292	23.9332	20.7808	23.3475	21.6333	20.8377	21.4749	21.4141	20.1103	21.8724	21.3971	21.2208	20.2282	22.212	19.5389	22.2239	21.2256
C1QTNF3	21.2996	20.9552	21.8141	19.5305	20.5211	19.6862	18.9787	18.2712	18.6535	17.3835	18.8547	17.4224	20.2098	20.1869	19.3037	20.2666	19.9314	19.3365
C1QTNF5	20.4754	20.2723	20.672	18.5556	20.5369	19.7219	19.4396	20.068	18.5658	18.6128	19.8626	19.34	20.1635	20.8022	19.9228	19.2315	20.5788	19.0735
C1R	25.1618	24.2977	25.6432	23.2903	25.6713	24.3851	23.8812	24.4633	24.627	23.4405	25.144	23.6567	24.1869	24.4295	25.3481	24.5125	25.6077	24.3591
C1RL	21.7521	21.7374	22.259	21.257	22.2128	21.5933	21.0956	22.096	21.1353	21.257	21.382	21.0108	20.8134	20.2783	21.7213	21.9158	21.9046	20.8687
C1S	24.1167	23.8888	24.4705	22.6254	24.5848	23.2539	23.687	23.5911	23.6616	23.6564	24.1579	23.9973	24.2159	24.4856	24.1151	24.3071	24.4294	23.9442
C2	23.5311	22.6848	24.6594	22.7416	24.6846	23.2774	23.1136	23.0615	23.444	23.0846	24.1127	22.9891	23.2821	23.4589	23.4517	23.0172	24.0122	23.1112
C20orf27	17.4702	None	18.5624	19.1283	18.814	18.2559	19.0145	19.1028	19.5759	17.4519	19.6368	18.2994	18.2421	18.6228	18.8365	19.7572	18.8052	18.2836
C21orf2	15.5062	14.4224	14.1505	15.4825	13.2176	15.152	16.8505	15.9618	13.7016	15.2371	13.9447	16.2049	None	None	14.034	15.455	13.5307	15.6188
C22orf39	18.1418	18.652	16.0795	18.1233	15.6564	19.029	None	None	15.7591	17.19	15.7303	17.6566	None	None	None	None	None	None
C2CD2	16.2236	18.2366	14.8827	16.4278	14.8747	16.2048	8.64072	None	15.7159	16.2032	15.6505	17.0963	21.5297	20.5636	16.0688	19.5189	15.9409	17.9754
C2CD2L	18.1245	17.5323	17.4021	18.5648	17.5124	19.2481	19.3408	18.283	18.2193	18.4375	18.0564	18.2372	17.78	15.4279	17.7454	18.2451	17.4445	17.8964
C2CD5	21.7343	22.2132	21.8168	21.5136	22.1956	21.2802	22.4623	22.9732	22.3417	21.843	22.6101	21.5128	22.4583	22.0977	22.5282	21.6122	22.3788	22.022
C2orf49	20.8775	19.5789	19.8834	20.1164	19.849	20.6015	21.688	20.6759	19.7578	20.2031	19.9859	20.4985	20.492	20.278	19.8975	19.9894	19.9742	19.3876
C2orf54	None	None	None	None	None	None	None	None	None	None	None	None	14.9734	None	16.0592	14.669	17.0112	15.2056
C2orf68	16.4322	15.2571	14.94	16.2425	14.428	16.5378	None	None	None	None	None	None	15.9091	15.0354	14.5839	17.5257	14.3422	16.4579
C2orf69	19.4105	19.0951	19.1091	19.7318	18.6837	19.5521	19.5817	18.3128	18.9826	19.0219	18.3973	19.468	18.3042	18.9531	19.121	18.7467	18.8249	19.5931
C2orf76	19.0813	None	18.7478	15.999	18.71	15.9717	17.7817	16.9295	17.4421	16.0723	17.6775	16.8186	18.7031	17.5811	17.8778	18.5801	17.9826	17.1744
C2orf88	15.7465	16.0656	14.016	16.3994	14.1662	16.1709	7.33537	None	14.7366	14.8978	15.2417	15.056	None	None	None	None	None	None
C3	27.7773	27.8166	28.9762	27.1402	29.0017	27.5181	27.0899	27.8704	27.4602	27.1471	28.0179	26.7364	27.2436	27.6394	27.6535	27.4417	28.2744	27.2627
C3orf38	20.0256	21.3954	19.9188	19.5083	19.7932	18.5114	18.6669	18.5721	20.1016	19.9238	20.0783	19.4697	19.6838	19.36	20.1749	18.8929	20.0377	18.1043
C3orf58	15.9154	12.8406	16.551	15.4037	16.3339	15.7033	15.9316	15.8878	16.2667	16.3817	16.3451	17.2716	3.90039	16.013	16.0863	13.7009	16.2977	17.475
C4A	21.0398	22.486	23.4047	20.7751	23.8065	21.4062	18.6919	21.3735	21.7747	22.553	22.2813	22.5953	21.4828	21.8601	22.1598	21.8124	22.6163	22.3023
C4B;C4B_2	25.6992	26.422	27.3787	25.6891	27.392	26.0306	25.7675	26.7174	26.5136	26.4208	26.9487	26.1589	25.9896	26.1622	26.5869	26.1247	27.0764	26.2264
C4BPA	24.8792	24.9513	26.7499	24.5084	26.3988	24.9993	23.6722	24.724	24.6888	24.994	25.1111	24.0298	24.2533	24.1404	25.1682	26.5583	25.2939	23.8145
C4BPB	21.572	20.8365	23.3241	21.3702	23.2549	21.6755	20.2943	21.9975	21.0647	21.662	21.6113	21.1353	21.5328	21.3449	21.9944	23.8462	22.2387	21.1799
C4orf3	20.2752	19.4785	19.6419	19.8407	19.3221	20.1624	18.7347	16.3595	18.8151	19.9851	18.7462	19.964	19.5787	17.9034	19.5639	18.74	18.3876	19.5361
C4orf33	18.9837	18.8422	16.9462	17.9101	16.6013	18.6468	18.41	18.1759	16.1431	17.4582	16.0481	17.8712	15.731	14.6044	15.4757	16.7805	16.2322	16.1296
C5	25.3121	25.3019	26.7775	24.6876	26.8475	25.1656	24.393	24.9769	24.921	25.1378	25.3874	24.2381	24.8811	25.2919	25.3853	24.4477	25.7282	24.632
C5AR1	17.6864	19.5446	18.0168	17.3704	17.813	17.0155	19.4025	18.9148	18.5597	17.4992	18.2061	18.232	16.8336	15.9414	18.1434	18.159	17.7003	15.4034
C5orf15	17.6036	17.7533	16.5703	15.798	17.3126	16.2212	None	None	None	None	None	None	18.0449	16.1469	17.0679	16.72	17.3775	16.6427
C5orf22	18.0586	19.6644	18.2279	19.8353	18.4321	19.6835	16.6389	16.1762	18.6603	19.369	18.6199	19.7718	17.9523	18.3889	19.268	19.8417	19.0234	18.4482
C5orf24	19.3585	17.3379	19.4394	19.7013	19.1731	19.2735	20.4777	19.6407	18.8522	19.1345	18.6443	18.3226	18.8037	18.0672	18.8656	18.6276	19.7673	18.8505
C5orf51	19.4806	24.8523	20.3294	20.5651	21.1175	20.7171	19.3552	21.3896	21.0378	20.53	21.4187	20.8484	20.4096	22.043	20.8636	20.0184	21.2254	21.3621
C6	25.5886	24.7777	26.7136	24.4616	26.0814	24.6479	24.003	25.131	24.4986	24.5023	24.9675	24.4583	25.1889	24.5325	25.2169	25.5498	25.5174	24.6418
C6orf132	22.341	21.4216	21.6568	21.8529	21.5726	21.4582	21.8668	21.0663	20.3906	21.3312	20.1977	21.891	21.3443	21.9474	20.1859	21.7039	20.6146	21.777
C6orf203	22.6417	21.0325	21.2231	22.058	21.0749	21.2573	21.6641	18.6561	21.0337	20.3959	21.0339	20.1303	22.1261	20.5854	21.0182	20.9867	21.0322	21.1199
C6orf47	19.6625	18.8645	18.61	19.6779	19.1307	19.703	19.4411	18.4787	19.233	19.4133	19.0915	19.9522	19.5599	18.8977	19.3129	18.8305	19.6559	19.0796
C6orf89	17.4359	18.2938	15.6495	15.923	15.5187	16.5413	15.247	15.971	15.0654	15.6548	15.0919	16.6598	None	None	None	None	None	None
C7	24.5111	23.9212	25.8048	24.237	25.6796	23.8497	24.3217	24.7654	24.8601	24.1455	25.3306	23.9991	23.6536	24.2682	23.5945	24.9156	23.7931	24.0898
C7orf25	20.7637	20.3014	20.6513	20.6411	20.7571	20.5956	20.7112	20.4397	20.0145	20.6251	20.0489	20.569	21.0708	20.2656	20.2938	20.5624	20.3621	21.169
C7orf26	19.0648	18.7357	17.2608	17.815	17.7246	18.7661	17.9631	18.4018	17.713	18.1463	17.8225	18.9883	11.1521	15.6431	17.16	16.0285	17.3731	17.2541
C7orf43	16.805	None	17.1378	16.2376	17.197	16.3603	17.4319	17.509	18.2381	16.091	18.0572	15.4763	17.255	17.5017	17.4423	16.8763	17.4384	17.1953
C7orf50	20.6966	19.5815	19.9335	19.3283	19.6724	19.6026	20.2488	18.855	19.1673	19.8103	19.6809	19.8573	20.6818	19.1923	20.258	19.54	19.7641	19.281
C8A	24.3129	23.9739	25.4412	23.2513	24.9213	23.8312	23.2874	24.0143	23.4665	23.0851	23.8488	23.0792	24.3386	23.5398	24.2726	24.0348	24.5519	23.685
C8B	24.1321	23.493	25.0001	23.2513	24.8727	23.2434	22.7043	21.9771	23.2099	22.4035	23.8164	21.6023	23.337	23.6439	24.1633	23.2555	24.5478	23.0056
C8G	23.267	23.1438	24.3388	22.5339	24.0076	22.7974	21.8838	21.8573	22.2702	21.534	22.6473	21.9807	23.0548	23.1311	22.9648	22.4757	23.1455	22.4863
C8orf33	19.1787	None	18.9795	18.5775	18.1924	16.8998	19.2958	18.1165	18.3638	18.2867	17.8979	17.6748	19.262	18.9319	18.2945	18.933	17.6986	17.416
C8orf59	None	None	None	None	None	None	None	None	None	None	None	None	20.4809	20.5215	19.4134	20.1102	18.9403	18.8738
C8orf82	20.8103	20.5848	21.216	20.5316	21.7445	20.781	20.2924	19.9468	20.7305	21.4418	20.8791	21.605	20.6314	21.3118	21.1334	19.954	21.2203	20.6229
C9	24.8041	23.199	25.5567	23.013	25.3038	23.568	22.7884	22.9227	23.4757	23.0598	24.0219	22.3406	23.8113	23.4064	23.8962	23.3561	24.1963	23.4264
C9orf40	17.9251	18.0335	15.7383	17.3651	15.6837	17.8878	None	None	None	None	None	None	None	None	None	None	None	None
C9orf64	22.4967	22.4843	23.2987	22.5521	23.4218	22.7411	22.4148	21.9384	23.1237	22.6531	23.1868	23.0174	22.876	22.5494	23.0391	22.741	23.2863	23.5227
C9orf72	None	None	None	None	None	None	None	None	None	None	None	None	17.9503	18.7601	18.0183	17.2645	17.8125	19.1971
C9orf78	22.9384	21.2969	22.2905	22.4942	21.527	22.4109	22.5076	21.0305	22.8092	22.7232	22.0376	22.959	22.9498	23.2326	21.9476	24.1735	21.9202	22.3191
CA1	24.2742	24.0321	23.97	24.7908	24.515	24.3898	22.6512	24.5375	22.9273	25.5552	23.848	22.995	24.1274	24.1405	24.1158	25.5022	24.5862	24.0283
CA12	18.4042	17.6439	18.9929	19.7764	19.0916	20.1754	18.4403	None	18.4273	16.436	18.8508	16.0939	17.8204	18.178	18.3042	19.2963	18.0796	19.5056
CA13	21.5438	19.19	21.0833	19.8951	20.8438	20.2775	21.0251	21.9987	21.008	18.7203	20.92	18.5904	21.3262	21.3894	20.1135	20.9449	20.6251	20.9618
CA2	22.897	24.1322	22.3471	24.227	22.848	21.8469	23.4855	22.7232	23.3194	23.6734	22.7648	22.0757	23.0983	24.931	22.4784	25.1259	23.8695	23.2803
CA3	16.2897	16.1899	16.4837	19.4751	18.0586	20.8444	17.8357	17.4109	16.0864	19.4816	17.1563	18.9002	18.8388	18.7792	17.8365	21.8831	18.6816	20.3973
CA4	19.1012	20.5579	18.8536	20.5874	18.7016	19.6332	18.9507	20.2391	19.0244	21.8664	17.1976	20.7225	19.0658	20.3859	18.0544	20.3346	17.8806	22.1417
CA5B	19.2972	21.8473	18.9921	20.7435	18.8713	21.9406	19.4862	18.5134	19.8122	20.5698	19.776	20.5258	19.234	18.311	19.3473	21.1225	19.6233	21.1933
CA8	None	None	None	None	None	None	19.0026	18.4526	17.649	18.0731	17.7835	17.7793	19.4086	20.162	16.4217	17.901	16.6586	17.975
CA9	20.8702	20.9878	21.5758	20.216	20.9088	19.9834	18.2542	None	16.6747	16.413	16.3898	15.4638	21.4896	21.6542	20.3539	20.4852	20.3279	20.0052
CAAP1	20.9348	20.2764	20.4731	21.6366	20.2157	21.5973	21.2481	22.0911	20.5358	21.1807	20.3175	20.9541	19.5007	19.8703	20.4136	21.7716	20.3395	21.1589
CAB39	23.4036	23.9327	23.5969	23.3414	23.8556	23.4587	22.4264	23.3346	23.8146	23.9699	23.7854	23.8517	23.0168	23.1809	23.3927	22.7585	23.4818	23.5703
CAB39L	20.2027	20.7192	20.0801	21.7384	20.5202	21.9944	20.022	20.2288	19.9102	22.2449	19.9131	22.6987	20.7127	20.8556	20.6555	21.2493	20.933	21.6955
CABIN1	20.0595	19.4926	18.5971	19.0568	18.1561	19.0297	18.7003	18.7721	18.3765	18.2402	18.2357	19.1729	13.7149	14.0756	18.0258	17.5886	18.1295	18.5286
CABLES1	17.4518	15.6118	17.1744	17.672	17.0469	18.0817	20.0705	19.2499	17.177	18.338	17.7551	18.5712	18.7517	18.1441	18.0389	18.171	17.8146	18.1236
CACNA2D1	22.0343	21.8751	22.1803	22.3698	22.2298	21.7193	23.1141	22.7496	23.3767	21.6423	23.122	21.9426	22.5682	22.0825	22.0948	22.5983	22.1093	22.2658
CACNA2D2	16.5073	17.7878	15.7098	18.0443	16.0973	18.3057	19.1517	17.426	18.3177	14.659	18.1121	15.2231	17.3822	16.8762	16.4611	17.1611	16.3521	17.1619
CACNB3	17.2863	None	17.0485	16.9756	16.7974	16.6167	None	None	None	None	None	None	None	None	None	None	None	None
CACTIN	20.5144	20.3425	20.038	21.0619	20.2693	21.5972	20.5818	21.4243	20.5862	20.7796	20.2502	20.9478	20.6671	20.5359	20.2496	19.9941	20.4028	21.2369
CACUL1	19.5684	20.5294	20.1823	20.8027	20.2909	19.6529	19.6558	18.9231	19.603	20.418	19.8134	21.0931	20.7807	20.6195	20.3033	20.699	20.3173	19.134
CACYBP	23.3041	22.4829	23.8719	23.3338	23.7491	23.6223	22.9073	22.4114	23.2666	23.4478	22.9842	23.6378	23.3787	24.1629	23.9085	23.3803	23.4765	23.2342
CAD	24.2981	24.673	24.2656	24.0546	24.7091	24.3005	24.4465	24.857	24.8002	24.1676	24.9023	24.1819	24.2369	24.4745	24.994	23.7839	24.8235	24.1182
CADM1	20.5262	19.9014	19.6459	20.0534	19.1133	19.4978	19.4005	18.7199	18.0725	20.2351	17.8923	20.6803	19.3789	18.3783	18.202	21.2851	18.5698	19.7745
CADM4	18.8492	17.9324	17.6734	17.5054	16.9172	17.2885	17.5725	16.77	16.7723	18.0129	16.5978	18.6574	15.9237	14.9154	16.2581	18.8556	16.3706	19.4447
CADPS	19.0684	18.2657	18.2831	21.5606	18.4414	20.8516	19.615	20.2121	18.6905	20.2985	19.021	21.498	18.7738	18.6785	19.5978	19.5503	19.609	20.0252
CADPS2	18.1884	None	18.3323	20.3739	17.7894	20.5815	18.8697	19.4508	18.4719	19.781	18.5688	19.9119	18.6904	18.4388	18.4563	18.6676	18.8094	19.0538
CALB1	22.2154	20.2128	21.4519	20.2103	22.3968	19.7908	17.9549	19.7885	17.2875	16.7938	17.9641	16.2495	20.8304	21.2017	19.2663	24.8095	19.5342	21.0237
CALB2	25.093	23.0113	25.2211	22.0074	24.3123	22.83	20.3051	19.7098	19.4072	20.4671	19.8633	20.0611	23.0941	22.7066	23.3202	24.5796	23.0097	22.4576
CALCOCO1	21.2365	21.2945	22.1427	21.0258	21.6993	21.332	21.4055	21.3967	21.4032	21.3828	21.1733	21.6063	22.2865	21.6264	22.0909	22.7162	22.2593	22.1268
CALCOCO2	21.2419	20.8449	22.1317	22.4332	21.7975	21.9054	21.7282	21.8279	22.0593	21.6936	21.9026	20.8907	22.5794	22.5025	23.3067	23.6602	22.8888	21.9641
CALCRL	None	None	None	None	None	None	None	None	None	None	None	None	16.9898	16.3493	15.3747	15.8588	15.6009	16.0176
CALD1	27.4543	25.1745	26.9292	25.7377	26.4404	26.3451	26.6457	26.2425	26.3603	25.6144	26.6988	26.4124	27.5577	26.5125	26.1754	27.0052	26.8448	26.451
CALHM5	17.9793	19.1929	17.7198	17.5464	17.8789	17.856	17.26	18.7201	19.1558	17.1343	18.8132	17.749	17.5296	None	17.4814	17.1924	17.8676	17.0651
CALHM6	None	None	None	None	None	None	20.4004	20.0613	20.4996	18.8801	19.7507	19.3427	None	None	None	None	None	None
CALM2;CALM3	27.4104	26.2843	26.3292	25.7693	26.2938	25.311	27.1433	25.7751	25.6705	24.5462	26.2623	25.3142	27.2061	26.8055	25.6884	26.9614	25.8834	25.3605
CALML3	26.3486	25.1776	25.2988	25.8321	25.2493	26.6689	26.3722	26.5238	25.0236	25.5562	25.3032	26.2662	26.0661	25.2548	25.1383	27.2429	25.2823	26.5962
CALML4	18.5412	None	18.5208	20.4999	18.6988	20.903	20.2978	17.1781	19.4	20.7499	19.3251	20.2456	18.7802	20.4038	18.0679	21.9056	18.9391	20.6295
CALR	28.129	26.3146	27.2983	28.2282	26.9299	27.552	27.5958	26.9114	26.9537	27.4208	27.3122	26.8051	27.6357	26.9146	26.9851	29.1018	26.8214	27.5283
CALU	26.9697	25.0341	26.0201	25.0849	25.7032	24.5873	25.4213	25.0986	24.9714	24.7557	25.36	24.6606	26.1316	25.2128	25.6551	26.2853	25.5907	25.1853
CAMK1	20.3487	20.0671	20.782	20.8627	21.2092	21.3273	21.5133	20.9187	20.7106	20.6639	20.8914	21.6893	20.3905	20.4138	20.7562	20.9702	21.1564	21.0284
CAMK1D	19.7101	19.2266	20.1901	19.0407	20.4592	20.6885	19.5475	20.7622	21.0125	20.5466	20.3508	20.7578	20.2562	21.1035	20.3756	21.8046	20.6541	21.2358
CAMK2D	23.4567	23.2571	23.6212	23.3745	23.6459	23.5651	24.4999	24.2782	23.8235	23.6244	23.9786	23.9223	23.3561	24.2164	23.536	23.7544	23.7172	23.975
CAMK2G	22.0881	22.5626	22.6004	22.9515	22.9574	22.7815	21.391	22.5202	23.2628	22.0701	23.2862	22.4252	22.2317	23.3983	22.293	23.3425	22.486	22.8278
CAMK4	20.5357	21.7851	20.7665	20.6585	20.6493	20.5402	21.2753	21.4412	21.6544	21.0144	21.3093	21.0732	21.1775	21.2801	19.858	20.656	20.3654	21.0092
CAMKK2	20.0735	19.9781	20.7608	19.9793	20.8874	20.4946	19.6104	20.2012	20.4615	20.3139	20.7067	20.4502	19.9749	18.6633	20.331	19.7264	20.4884	20.2994
CAMP	22.8273	23.3023	23.0724	21.5863	24.3919	21.0648	23.8787	24.102	24.5149	22.5216	24.7607	22.8801	23.6482	24.074	24.1687	20.9148	23.4941	21.6437
CAMSAP1	20.9701	20.5403	21.6105	21.0339	21.224	20.6713	21.1539	22.1599	20.7531	20.9489	20.8848	21.4377	21.1754	20.5743	21.5713	20.9053	21.2819	20.418
CAMSAP2	20.4383	19.119	20.8366	20.2913	20.7031	20.1837	21.092	20.144	20.2752	20.2745	20.4467	21.2456	21.0113	21.1757	20.9654	20.6844	20.8545	20.3082
CAMSAP3	20.031	19.8311	18.9509	20.3234	19.0172	21.0847	21.5336	20.6691	18.3474	19.6744	18.5708	20.1236	19.6101	20.7239	18.1729	19.7785	18.2835	20.4976
CAND1	24.4054	24.8161	24.5785	24.8027	25.2776	24.4602	24.5772	25.2929	25.3545	24.8327	25.7376	24.8414	24.9169	25.2743	25.4038	24.3584	25.575	24.949
CAND2	21.4007	22.6773	21.2025	21.4813	22.0228	20.0248	20.5624	21.4064	22.1337	20.507	22.4052	18.8983	21.9281	21.8841	21.8215	21.49	22.1507	23.0064
CANT1	20.9916	21.6506	20.5549	21.1322	20.7224	21.564	20.4888	20.5936	20.5515	21.4069	20.5518	21.5004	21.5647	20.879	21.7707	21.3245	21.2681	21.4078
CANX	25.3638	25.3916	25.478	27.2062	25.3227	26.47	25.356	25.134	26.1276	26.5789	25.6019	27.2383	25.8059	24.6506	25.6754	25.7822	25.2737	26.7782
CAP1	26.1679	25.4687	27.0501	23.5406	26.7656	23.3274	25.2466	25.1758	26.5248	24.2262	26.5228	25.6667	25.7632	26.224	26.3204	24.573	26.3962	23.6977
CAP2	22.4286	21.8764	22.8271	22.4102	22.7419	22.3443	21.7767	21.3157	22.4919	21.8201	22.8081	22.2909	21.8272	20.887	22.6216	22.9301	23.017	21.3144
CAPG	25.0668	24.9055	24.798	23.1496	24.7579	23.5253	24.2918	24.3886	24.2541	22.9949	24.2601	23.5985	24.3837	24.4958	24.0399	23.693	24.0685	23.7432
CAPN1	24.4454	25.2534	24.8628	24.4762	25.5112	24.4994	24.3577	24.9132	24.9448	24.1993	25.1693	24.1686	24.4749	25.0944	24.9055	24.3106	25.1931	24.575
CAPN15	19.0621	16.0173	18.2022	18.7985	17.8396	19.8249	18.1578	15.9088	18.2172	18.7214	17.9162	19.2509	19.0062	16.721	17.9742	19.3769	17.7859	19.5955
CAPN2	24.335	24.7487	25.5086	24.1136	25.9949	24.8617	24.1005	25.2457	24.9002	24.6271	25.2638	24.7597	24.4969	25.2686	25.7735	24.5728	25.8508	24.6179
CAPN5	21.587	21.0744	21.6212	21.4438	21.9539	21.6124	21.6326	21.2327	21.6936	22.0145	21.9226	21.796	20.9904	22.3788	20.6477	20.642	21.7219	21.3194
CAPN6	None	None	None	None	None	None	None	None	None	None	None	None	16.6612	16.7193	15.5484	16.8063	15.9465	17.6292
CAPN7	21.6201	22.4207	21.7286	22.6033	22.0488	23.3546	21.8261	22.6981	22.3129	22.6774	22.2722	22.8812	21.8325	22.2358	21.8479	21.8104	21.8937	22.6105
CAPN9	15.0508	16.0128	14.7161	19.9904	14.0559	19.9742	None	None	None	None	None	None	16.6373	16.2306	15.805	16.1564	16.5671	17.0041
CAPNS1	24.2634	24.5652	25.0051	23.9804	24.7678	24.1033	22.995	24.2012	24.3816	23.5897	24.5362	23.0301	24.0445	24.7233	24.7712	24.1401	24.7605	24.4215
CAPRIN1	24.5756	23.9635	24.2623	23.8215	23.9759	23.694	24.0334	24.2886	23.5608	22.7956	23.7448	23.5007	24.174	23.9433	24.0059	24.7428	23.906	23.3873
CAPS	24.6525	21.841	23.8435	22.0194	23.7624	21.8601	23.0284	22.2589	21.5544	21.0636	22.133	20.887	23.7237	22.7217	23.3163	22.844	23.6506	21.8493
CAPZA1	23.5402	23.5754	23.8682	22.8353	23.6382	23.1833	23.4697	23.683	23.7816	23.0542	23.7804	23.3675	23.504	23.2399	23.7744	23.0633	23.7251	22.8866
CAPZA2	23.9101	23.5107	24.4184	23.2874	24.3174	23.4134	23.7107	23.6294	24.297	22.9514	24.4923	23.0617	23.7665	23.8224	24.2903	23.7627	24.4777	23.7357
CAPZB	24.8025	25.5409	25.5518	24.4272	25.4915	25.64	25.7206	24.0856	24.9004	24.7857	25.198	24.9761	25.1587	25.2208	24.9429	24.9364	25.2243	25.4789
CARD10	17.8074	None	18.5967	18.8541	17.2519	20.0114	18.6574	18.4391	16.9353	18.3109	16.0751	18.1128	None	None	None	None	None	None
CARD11	19.061	16.995	20.3318	19.0959	20.4115	18.8141	21.3514	19.9674	21.1935	20.5122	20.0594	19.938	21.3104	20.3191	20.1869	20.116	20.1299	20.2759
CARD16	21.7405	19.2576	21.1645	20.2485	20.9885	20.9598	21.7723	21.6875	21.8226	21.7408	21.4743	22.1234	20.0456	20.8389	20.6297	21.854	20.5881	20.9015
CARD19	19.2037	18.4669	19.6669	19.3257	19.6962	19.9973	18.8123	19.3385	19.4429	20.0218	19.3736	20.2865	19.8659	18.6591	19.9452	19.4997	19.8493	20.1137
CARD6	17.6991	16.9492	16.9744	16.5899	17.2054	17.5591	22.2304	21.5592	16.3275	16.7799	16.6405	17.5193	11.6458	17.0685	16.092	16.3768	16.5265	17.1462
CARD8	21.2992	20.6757	20.3797	20.5724	20.0598	20.6368	21.8759	21.3724	20.924	20.8711	20.8365	21.2546	20.5083	19.3716	19.8548	21.4017	20.1879	21.0058
CARD9	17.5288	None	19.0171	17.5241	19.2557	17.1197	19.555	19.7673	19.5462	18.5966	19.429	18.8074	19.6649	19.6122	19.0702	19.3476	19.152	18.9738
CARHSP1	22.0155	22.612	22.1246	22.3444	21.7211	21.3859	21.616	20.4602	21.9783	22.3528	21.0672	19.9216	21.135	20.3265	21.837	23.0856	21.8775	22.2852
CARM1	21.5527	21.8404	22.4016	21.2537	22.6349	20.6989	21.3801	22.8317	22.3886	21.2346	22.5493	21.397	21.9317	21.9796	22.6389	21.5537	22.6642	21.4784
CARMIL1	22.9545	23.091	22.3596	22.4217	22.7158	22.4721	22.7238	22.8044	22.545	22.4197	22.5253	22.0848	23.4712	23.4328	22.5792	23.2027	22.7248	22.3308
CARMIL2	17.8279	None	17.825	18.1363	17.841	18.6336	19.1326	15.3777	20.2002	18.2768	19.3818	18.067	18.384	16.2748	18.5999	17.5991	18.1615	18.176
CARNMT1	17.0168	21.6616	18.015	19.1112	18.5171	20.1475	19.9023	20.4723	18.9362	19.2464	18.7263	20.027	12.7898	17.9285	18.269	17.3176	18.3179	20.3789
CARS	23.3574	23.5698	23.342	23.9592	23.8089	24.4468	23.7067	23.5327	23.6509	24.1057	24.0718	24.435	23.461	24.411	24.0282	23.2523	24.102	23.9387
CARS2	21.8463	22.092	21.5864	21.1142	21.7727	21.2882	20.7749	21.3137	21.6229	21.6416	21.7733	21.5542	20.4058	21.7922	21.2428	21.2927	21.2639	22.41
CARTPT	19.9206	20.328	17.9274	18.9787	18.2311	19.9328	None	None	None	None	None	None	19.6353	19.404	17.6492	21.0572	17.664	21.7885
CASC3	21.3636	20.1743	21.4879	22.0577	20.6603	22.8645	21.2842	19.6683	21.452	21.5665	20.8864	22.0767	21.8013	20.7985	21.4362	22.2588	21.0872	21.9449
CASC4	22.4222	21.5406	21.2123	21.9504	21.0516	21.718	22.7618	21.3053	21.4	22.5403	21.1817	22.2051	22.5757	21.5572	21.1707	22.2179	21.6177	21.6728
CASK	22.8894	22.6172	23.0346	23.1569	23.4441	22.8614	22.4748	22.5626	23.0555	23.5103	23.6237	23.0214	22.7494	23.5758	23.3606	22.9774	23.839	23.6515
CASKIN2	20.5682	20.7386	20.8303	20.9031	20.6748	20.5485	20.3864	20.0735	20.5415	20.2267	20.6287	20.2798	21.0571	20.9096	21.0809	21.1845	21.0538	20.7237
CASP1	23.0365	23.3403	23.322	22.2969	23.4196	23.013	23.7857	23.4577	23.8795	23.2342	23.8935	23.8013	22.6969	22.6528	23.2639	22.7681	23.3658	23.2788
CASP10	20.4015	21.2282	20.6703	20.2138	21.0336	20.6679	20.842	21.2091	21.7332	21.5562	22.0591	20.7757	20.4517	20.7327	20.7212	20.7718	21.093	20.8006
CASP12	14.5788	None	16.4036	16.4846	16.5556	18.1078	9.3834	None	16.6675	16.9459	16.7976	17.9431	10.7117	15.4208	15.4942	17.1943	15.4803	17.5192
CASP14	20.8887	20.501	17.5642	18.79	17.4175	18.0424	None	None	None	None	None	None	None	None	None	None	None	None
CASP2	17.22	17.9611	18.2869	18.8851	18.4744	19.6162	17.4008	17.6336	18.4076	18.835	18.3011	19.3592	17.6043	17.7472	18.6266	18.2095	18.25	19.5399
CASP3	21.0507	22.2893	22.0253	21.0826	22.5086	21.3076	22.3374	22.5712	22.7121	21.6093	23.2449	21.7125	20.3258	21.3305	22.3162	21.2026	22.5176	21.7987
CASP4	21.9504	22.1873	22.4685	22.6721	22.5939	22.3161	23.1559	21.7496	22.6793	22.5876	22.7043	22.7583	22.5453	22.2379	22.2174	22.46	22.3603	22.4908
CASP6	21.9729	22.2777	22.6738	22.9956	22.7323	22.6581	22.2462	22.237	22.4791	22.27	22.3883	22.3693	22.3711	22.9331	22.731	22.2559	22.5359	22.8534
CASP7	21.5267	21.5039	22.7059	22.2955	22.9127	22.7842	22.3397	22.7507	22.5409	22.416	22.6327	22.1586	22.471	21.6739	22.7952	22.1535	23.0481	22.1764
CASP8	21.7427	23.0378	22.6535	21.159	22.658	21.8082	21.5123	21.9819	22.778	21.9504	22.8398	21.6083	22.7998	22.7839	22.6778	22.2517	22.3564	22.3579
CASP9	18.589	None	19.2186	17.9565	18.9765	16.8942	None	None	None	None	None	None	20.0845	19.2546	19.8886	18.1656	19.3926	17.6589
CAST	25.8907	25.1023	25.9645	24.87	25.6214	25.4166	24.9264	24.3704	25.2112	24.8667	25.0978	24.6187	25.9054	24.8096	25.6809	26.7471	25.7504	25.2606
CASTOR2	18.6435	18.5916	18.0982	18.5417	18.2514	18.5714	19.4548	17.9256	17.9233	18.3579	18.5229	18.402	17.7514	18.3154	16.985	19.5854	18.8331	19.084
CAT	24.4301	24.8292	25.1926	25.2596	25.1323	24.9956	24.2957	24.6072	25.1763	24.886	25.4108	24.4398	23.949	24.354	24.7738	24.802	24.6697	24.6746
CAV1	22.9916	22.7904	23.8783	23.2878	23.5906	23.5442	22.4341	22.7291	22.3559	21.8155	21.5916	21.9023	24.4094	23.9199	23.8833	23.9397	22.8511	23.1858
CAV2	18.6488	19.8933	20.828	19.8334	20.5909	20.3437	18.5786	18.7285	18.2482	19.3958	18.3626	19.013	20.2033	17.6621	20.7124	20.111	19.801	19.4404
CAVIN1	26.3048	24.4349	25.3178	24.3197	24.8427	23.5203	24.3127	24.3815	23.5242	22.235	24.1666	22.3937	25.5973	24.9396	24.7431	26.0223	24.556	23.3665
CAVIN2	23.5309	23.4927	22.7391	24.0752	22.1719	24.4128	22.8696	22.9942	22.4582	23.6672	22.7539	23.0402	22.9939	23.5692	21.3141	25.445	21.9372	24.1111
CAVIN3	23.2895	22.5547	23.0313	21.5483	22.5234	20.9342	21.9778	21.7993	21.3341	20.5023	21.9328	20.1812	22.4458	21.7582	22.7762	22.0797	22.5457	21.2492
CBFB	23.0064	22.4464	23.09	21.7836	22.7213	21.4623	22.4508	21.7644	22.9365	21.8467	22.4431	21.7001	23.6265	23.4266	22.9625	23.6504	22.5323	21.4257
CBL	20.9973	21.4889	20.6947	21.1865	21.4263	20.5578	21.295	21.983	21.5846	21.1779	21.6096	20.9452	21.837	21.9047	21.374	21.4687	21.2074	21.1302
CBLB	19.8003	20.3963	18.981	18.9663	19.4886	19.7327	21.1368	19.9061	19.4423	18.9666	19.3239	19.3025	18.9804	19.2299	19.0545	19.607	19.1148	18.9309
CBLL1	20.2613	20.3327	20.1816	20.7881	19.9884	21.8328	20.4376	20.0178	20.4937	20.4649	20.5019	20.8591	20.4413	20.2886	20.3454	20.2863	20.0451	20.313
CBR1	23.7633	24.4024	24.79	23.0163	24.9928	23.2837	23.0746	23.5844	24.5404	22.7488	24.6539	21.9048	23.488	24.2894	24.8046	23.9506	25.1668	24.1949
CBR3	22.5329	23.3942	22.7611	21.8308	22.8529	21.8316	23.4606	23.3604	22.5592	22.4442	22.915	21.8976	23.1798	23.6419	23.0214	22.7101	23.2034	22.6508
CBR4	20.8723	21.1995	21.303	21.4192	21.6951	19.9058	20.593	22.1423	21.6965	22.0883	21.7228	20.2485	21.3162	21.7746	21.6884	20.9627	21.881	20.7019
CBS;CBSL	19.5475	22.0282	18.2734	20.3691	17.6571	20.5964	20.3826	21.0709	18.0093	20.7353	17.785	20.9181	19.55	19.8968	18.1083	19.4336	17.2946	22.1285
CBWD2	20.0824	19.6099	19.9735	19.9363	19.9138	19.8762	20.6473	20.4532	19.5611	19.786	19.6982	19.9206	20.396	20.8485	19.5771	21.0082	19.7237	20.7092
CBX1	22.5318	22.2097	21.613	22.1661	21.4198	23.7158	22.9972	22.9151	21.6411	22.4331	21.6537	22.7083	21.9578	21.7146	21.653	23.7086	21.8193	22.6496
CBX3	24.5054	23.0778	23.5937	22.7907	23.5851	22.8441	23.7341	23.6008	23.5624	23.4575	23.2719	23.3377	23.7809	23.321	23.5531	24.8635	23.4491	23.5559
CBX4	19.7705	19.2276	19.9767	20.7071	19.3301	21.5095	19.9513	18.3677	19.7583	20.234	18.9867	19.9372	19.5474	20.6117	19.9226	19.8878	19.2508	19.9504
CBX5	23.8325	22.3531	23.8263	23.2832	23.2125	23.6467	23.1613	22.7473	23.4721	22.9296	23.2718	22.0599	22.7889	22.268	23.6654	25.113	23.2035	22.0661
CBX6	17.3131	17.1559	16.8437	17.1756	16.9422	18.5153	18.4066	18.1832	16.7141	17.9165	16.7749	17.9695	None	None	None	None	None	None
CBX7	None	None	None	None	None	None	None	None	None	None	None	None	14.9398	14.8489	14.6358	15.1634	14.8172	15.1926
CBX8	21.9621	22.327	20.7052	20.7885	20.802	21.619	22.156	21.6897	20.611	20.8759	20.8135	21.1763	21.5597	20.3348	21.2593	21.0627	21.0478	21.0671
CC2D1A	23.4014	22.9198	23.2751	23.4899	23.2261	23.2916	23.0847	23.4769	23.1549	23.1661	23.1232	23.128	23.3072	22.9797	23.417	22.7282	23.4272	22.8257
CC2D1B	22.1493	21.985	22.2135	22.5227	22.0751	21.922	22.0642	21.9658	22.3057	22.1874	22.1447	22.1263	22.5138	22.2124	22.3655	22.0455	22.248	21.9667
CCAR1	23.477	23.2461	23.5624	22.9703	23.8384	22.8378	23.2693	22.9063	24.1929	23.6622	24.0056	22.8749	23.6947	23.6466	23.9009	23.3554	23.9121	23.1861
CCAR2	24.4953	24.9627	24.7851	24.8412	25.1629	25.1856	24.8314	24.9259	25.26	24.7345	25.2964	25.235	24.3239	24.7856	24.8709	24.3893	25.1552	24.9903
CCDC102A	20.1165	19.5387	19.8806	20.157	19.6016	21.0616	20.1299	19.2391	20.286	20.255	20.2733	20.6786	20.4794	20.0305	20.3392	20.4367	19.7225	19.6354
CCDC112	None	None	None	None	None	None	16.8305	16.9949	15.8797	17.3849	16.4511	18.0152	16.6312	15.0991	15.9449	16.5753	16.2266	16.0203
CCDC115	20.3572	20.6996	19.5821	19.1213	19.5504	18.6546	20.5408	19.3989	19.6661	19.2561	19.2382	19.5412	19.6122	17.8561	20.2149	19.6898	19.6126	19.156
CCDC117	19.1591	20.433	19.3282	18.859	18.363	17.6884	20.2194	20.6387	20.0074	19.2601	18.0668	17.9107	19.9551	20.7315	19.0259	20.2402	18.8087	19.6151
CCDC12	21.5822	18.8826	21.241	21.3441	21.1509	21.7809	20.3616	20.6397	21.0958	21.5112	20.8013	21.4839	21.2276	19.8551	20.8	21.0432	20.4931	21.123
CCDC120	16.4429	15.6281	16.2312	14.8265	15.8219	15.2826	None	None	None	None	None	None	None	None	None	None	None	None
CCDC124	23.8076	21.9178	23.4927	22.735	22.9395	22.7634	22.7038	22.3741	22.9492	22.6783	22.932	21.7642	23.326	22.9235	23.0525	23.6633	22.8115	23.0227
CCDC127	21.5824	20.2363	20.5929	21.3239	20.3719	20.7453	22.6448	19.9315	21.034	21.5594	20.902	21.0773	21.951	20.9935	21.2602	21.0278	20.9531	21.298
CCDC130	None	None	None	None	None	None	16.7438	16.1502	16.371	14.9744	15.5876	15.318	None	None	None	None	None	None
CCDC134	20.6799	20.3006	19.7333	19.9699	19.6369	19.2279	19.9829	20.3228	19.8969	20.3429	20.0707	19.8588	20.7402	18.634	20.7041	19.9498	20.3328	19.5648
CCDC137	None	None	None	None	None	None	18.356	17.2185	17.9338	17.785	17.3859	17.8728	19.1341	19.8385	17.8743	18.609	16.7411	18.0963
CCDC138	18.8379	17.4403	16.1622	16.2019	16.1218	15.19	None	None	None	None	None	None	None	None	None	None	None	None
CCDC144A	17.7284	18.3145	17.078	17.3617	19.6604	18.4286	16.423	15.0546	17.3982	16.6666	18.6216	16.8282	18.2001	18.2894	17.9623	18.3066	19.2601	18.096
CCDC149	20.8097	19.669	18.7039	20.9104	18.839	21.8866	19.5416	18.9101	18.2781	20.5224	18.1773	20.6424	19.4606	19.5161	18.465	20.6882	18.4622	22.2403
CCDC167	None	None	None	None	None	None	17.6433	17.2033	15.9601	15.9461	15.6098	16.4717	None	None	None	None	None	None
CCDC168	None	None	None	None	None	None	18.0487	None	20.9996	18.7234	21.3312	None	18.4622	20.9672	18.5562	19.5148	18.8064	16.7598
CCDC174	20.561	18.3129	19.4654	20.0552	19.1001	21.2138	20.3701	19.1703	19.7538	19.9974	19.5106	20.485	20.1399	18.9738	19.2504	20.2013	19.4213	21.0971
CCDC178	15.4708	18.15	17.1997	18.8797	17.3902	20.8564	18.1237	None	18.4685	15.9418	18.3063	16.9423	None	None	None	None	None	None
CCDC186	21.4955	21.5631	21.4492	23.6794	21.431	23.5396	22.6835	21.9277	21.5486	22.6505	21.7569	23.1378	21.7429	21.6479	21.5827	22.3931	21.6242	22.1668
CCDC22	23.1897	22.9703	23.2936	22.9658	23.3816	23.1214	22.7535	23.7269	23.2616	22.8312	23.3516	22.7273	23.0303	23.1186	22.7915	23.0415	22.9593	23.0559
CCDC25	22.7556	22.2961	23.0898	23.4899	23.0387	22.406	22.6735	22.4357	23.4249	23.3443	23.1504	22.5538	22.4217	22.8554	23.0235	24.9017	23.0229	21.8962
CCDC28A	18.8945	18.7205	18.3647	19.5324	18.169	20.4183	19.2873	18.869	18.2746	18.9315	18.2809	19.2657	18.3734	17.6948	17.8642	20.1194	18.0185	19.5656
CCDC32	19.9524	20.4275	19.3027	20.5026	19.0928	19.2629	20.089	20.7958	19.4074	19.5655	19.2581	19.3783	19.6641	18.4791	19.5926	21.8581	19.5326	18.7944
CCDC43	23.2639	20.9174	21.8564	22.3262	21.7744	23.591	22.4176	22.5071	21.5256	22.3448	21.2016	22.2403	23.0473	21.081	22.0822	23.4609	21.8331	22.7277
CCDC47	23.1168	23.1108	22.2737	22.904	22.5072	23.1269	22.3773	21.8274	22.4189	23.4194	22.5331	23.6121	23.5041	23.3029	22.8511	22.9368	22.6991	23.4737
CCDC50	23.4195	20.8502	23.2872	22.9527	22.6258	22.2938	22.6931	21.1872	23.3975	22.1802	23.0377	21.9361	22.8197	21.9434	22.5546	24.3853	22.551	22.5403
CCDC51	19.579	19.2518	19.6875	20.921	18.7939	19.9681	19.2767	18.9029	19.6699	20.1245	19.079	19.8026	20.7588	21.2214	19.6836	19.9677	19.1632	19.7232
CCDC58	21.8219	22.8809	22.2482	23.0615	21.9737	21.9358	20.9829	20.8336	21.9872	22.0224	21.8552	20.8157	21.312	21.8198	22.093	23.62	21.8996	22.2737
CCDC59	16.9916	17.4481	17.4606	17.9244	17.2131	16.7264	None	None	None	None	None	None	None	None	None	None	None	None
CCDC6	23.9581	24.1069	24.0133	24.1707	23.806	23.9685	23.8839	23.6457	23.7849	23.6244	23.7015	23.5752	23.6486	23.1718	23.7255	24.2104	23.9172	23.72
CCDC61	None	None	None	None	None	None	17.5628	13.6904	16.9028	17.8507	17.2136	18.0169	18.0222	17.1981	17.2923	16.9025	17.7681	17.9228
CCDC71L	18.3635	15.6672	18.4423	17.0283	18.3637	17.0643	None	None	None	None	None	None	18.66	None	19.3102	16.4562	18.5977	18.4076
CCDC8	19.5298	19.9355	18.4161	19.1267	18.0547	19.8049	19.0333	18.5695	18.1524	18.571	18.3863	19.476	18.5197	19.2493	17.8302	19.1697	18.011	19.8509
CCDC80	23.031	22.3458	23.0223	21.3017	23.135	21.8544	22.0287	21.8759	21.5762	21.0411	22.7272	21.7925	23.0645	22.2699	22.6507	21.8253	23.4067	22.0268
CCDC82	17.9674	15.0501	18.3062	19.2131	18.1713	20.0606	18.9073	19.5315	18.8123	19.0243	18.372	19.6658	18.5977	18.2456	18.527	19.6903	18.8212	20.034
CCDC85B	17.2273	17.0959	17.5691	17.6412	17.2603	16.1399	None	None	None	None	None	None	None	None	None	None	None	None
CCDC85C	18.0299	15.8394	16.7774	15.5448	16.7175	13.8349	None	None	None	None	None	None	15.5415	15.0156	15.6672	17.8228	15.7255	18.4272
CCDC86	21.284	19.3752	21.1623	21.0905	20.5177	21.4185	20.9377	20.0061	21.0744	21.0895	19.9752	21.4147	21.2465	20.2071	21.0089	21.1846	20.4104	21.6433
CCDC88A	22.0474	23.0256	22.5855	22.0692	22.5769	22.2889	22.2988	21.9794	22.4957	22.5343	22.4103	22.7505	22.3743	22.2097	22.506	22.5309	22.4694	22.9675
CCDC88B	21.123	20.4076	20.352	20.7872	20.2315	20.6808	21.6748	20.3657	21.4875	20.8135	20.9478	20.94	21.4321	20.9	20.6635	20.7977	20.5454	20.6028
CCDC88C	18.1447	19.4159	18.2813	21.1995	17.8015	20.1756	19.8743	20.54	20.3093	20.0612	19.7704	20.4904	18.6364	17.8809	18.3483	19.0533	18.5203	18.9949
CCDC9	23.6128	23.5034	23.4531	24.7574	22.4488	25.4671	22.9674	23.0147	23.2171	24.0814	23.2577	24.3457	23.564	23.1304	22.8814	24.3322	22.7323	24.946
CCDC90B	22.0098	21.7728	21.5277	22.3449	21.3337	22.5723	22.0118	22.0813	21.4306	22.5678	21.2708	22.7408	21.8489	21.3319	21.5362	21.9187	21.2341	22.8846
CCDC91	22.3539	23.7461	22.8601	24.2315	22.7279	24.4432	22.5837	24.1035	22.3639	23.0456	22.1771	23.2171	23.4577	23.2408	23.4334	25.1224	22.9122	23.1048
CCDC92	17.8358	18.172	16.8547	17.2586	16.5888	18.4171	17.5798	16.0054	16.8742	15.7273	17.1801	16.3973	None	None	None	None	None	None
CCDC93	23.945	23.6527	23.696	24.0836	23.7594	24.0448	23.3997	23.234	23.6492	23.8903	23.877	23.5066	23.0902	23.3873	23.1411	23.3651	23.332	23.9035
CCDC97	19.2003	20.0019	18.9337	19.5329	18.9263	20.5623	19.4464	19.0587	19.0373	19.4387	18.886	19.9616	19.6133	19.3265	18.8501	19.8465	18.928	20.3402
CCDC9B	22.3439	21.9917	22.8551	21.47	22.6032	21.8496	21.4544	19.3093	20.0882	21.1452	20.1845	21.5309	21.8439	21.4813	22.3435	20.9015	22.0368	21.3964
CCL14	18.0861	18.2721	18.5262	17.2506	17.719	18.4863	17.2805	17.6273	18.079	18.3762	17.3041	18.5656	17.2014	17.3329	17.0736	19.5237	17.6963	18.0168
CCL16	16.1575	16.5051	17.2848	16.8888	16.9917	16.6306	17.4243	17.32	16.4935	15.7446	17.1368	16.0443	17.2168	16.5127	16.3549	17.5018	16.5947	16.8827
CCL18	20.3278	20.2382	22.4007	19.4015	22.324	19.5853	18.5103	17.2363	19.5431	19.4104	20.1811	19.7995	19.8122	None	19.9675	18.444	19.6844	18.6376
CCL20	19.5234	20.0414	21.6613	18.8998	21.7351	19.1552	18.6364	None	19.9149	18.1972	18.9151	18.1792	18.0295	19.3336	20.511	18.715	19.3388	18.9622
CCL21	16.999	18.2313	16.4538	17.0393	17.375	18.6411	19.3257	19.3271	20.9542	19.3274	20.0342	18.2913	8.19965	None	17.0547	18.0001	17.5699	17.8085
CCL24	20.0947	20.9331	20.5136	17.4725	19.7478	17.2671	19.0192	13.3085	19.6286	18.298	18.849	18.3169	17.9591	None	17.6966	17.6787	17.1372	17.0806
CCL5	18.1707	None	17.8892	18.7976	16.974	19.1036	19.6153	20.0476	20.9189	20.7604	19.7332	20.3541	18.868	None	18.2056	18.3972	18.5085	19.9474
CCM2	20.6798	20.5963	20.2548	20.0118	20.162	19.8027	19.6728	19.1373	20.8364	20.6506	20.7168	20.7123	20.3041	19.2135	20.0561	20.9884	20.1417	19.3741
CCNA2	17.9002	17.1337	18.002	16.3132	17.7626	15.4233	None	None	None	None	None	None	None	None	None	None	None	None
CCNB1	22.3191	22.9686	21.5508	19.7142	21.7632	20.3295	None	None	None	None	None	None	21.23	20.8969	20.8304	20.6953	20.2576	19.8874
CCNB2	18.7406	18.4553	18.0181	18.0361	17.8092	18.3847	None	None	None	None	None	None	None	None	None	None	None	None
CCND1	None	None	None	None	None	None	20.1894	20.0993	15.9561	17.014	16.1261	17.324	19.7822	20.8334	17.3383	18.9294	17.1599	18.077
CCNDBP1	19.7699	20.5672	19.6062	18.8912	19.4609	18.7834	None	None	None	None	None	None	20.9222	20.4988	19.3114	19.9618	19.2663	19.7271
CCNH	20.095	20.0404	19.833	19.7735	19.7555	19.6266	21.2021	22.9552	19.8726	19.7325	19.9317	20.0365	20.3368	19.0532	20.2549	18.9056	20.3452	19.6809
CCNK	18.7903	20.0363	19.4633	20.0149	19.778	20.7444	19.7218	19.8538	20.0976	19.3054	19.9712	20.3549	19.5351	19.1892	19.7885	19.487	19.816	20.4449
CCNL1	18.8318	18.5932	18.87	18.2467	17.9486	18.1148	18.3519	16.9536	18.4317	18.7292	17.9156	18.3082	20.0655	20.5024	18.0554	18.9043	18.3211	18.8666
CCNL2	16.3757	16.5114	15.5784	16.2712	15.8933	16.968	None	None	None	None	None	None	14.7886	16.5048	15.3559	15.7397	15.5552	16.8552
CCNT1	20.7883	20.0663	21.4817	21.3233	21.0271	19.5878	21.0313	21.1595	21.2101	21.2322	20.8164	20.137	21.3164	20.5599	21.3523	21.4835	20.7374	21.7034
CCNT2	19.0493	None	18.12	20.1988	17.5697	20.6922	19.661	17.392	18.5669	19.292	18.6478	19.4493	19.5605	19.9398	18.5382	18.8278	18.444	18.0369
CCNY	18.5373	17.6341	18.1506	16.9667	18.1795	18.1214	17.942	18.3966	18.1411	18.0474	18.224	18.6612	17.3312	17.6208	17.3131	17.2874	17.6793	18.3529
CCNYL1	None	None	None	None	None	None	None	None	None	None	None	None	17.8438	None	17.0037	13.5708	16.9436	16.0354
CCP110	None	None	None	None	None	None	19.3883	16.1818	16.7036	17.081	16.3182	17.8937	15.7542	16.9307	16.3547	18.7711	17.3016	16.2654
CCPG1	19.3413	21.0465	19.2416	20.5091	18.9512	20.536	20.739	20.9139	19.8208	20.4615	20.327	20.8589	21.6313	20.0972	21.2752	19.4472	20.777	20.6336
CCR1	None	None	None	None	None	None	15.8916	17.4123	17.2714	16.7436	17.172	17.7463	None	None	None	None	None	None
CCR7	None	None	None	None	None	None	15.7258	None	18.3242	14.5593	15.8722	14.649	None	None	None	None	None	None
CCRL2	None	None	None	None	None	None	None	None	14.0764	14.0987	13.3879	14.8928	2.76187	12.8329	12.9779	12.5623	12.8264	13.6026
CCS	22.3429	23.892	23.1057	23.0518	22.9161	21.983	22.5458	22.8641	22.708	22.7829	22.9138	22.2417	22.1176	22.6839	22.8243	24.5736	22.9968	22.8863
CCSER2	None	None	None	None	None	None	19.1046	19.5849	17.7771	17.7434	17.6372	17.744	18.7603	19.3876	17.7613	18.3621	18.1185	17.8031
CCT2	24.9723	24.9628	25.7237	25.3878	25.5556	25.0851	25.0802	26.0461	25.534	25.6161	25.3422	25.0289	24.8023	25.6997	25.577	25.5508	25.4806	25.8371
CCT3	24.3644	24.7615	25.1553	25.4851	25.2366	25.1644	24.6904	24.9725	25.203	25.129	25.1017	24.4179	24.5015	25.1311	25.3086	24.5226	25.2881	25.113
CCT4	24.7524	24.4594	25.1096	24.2844	25.3869	24.2423	24.5514	24.8159	25.3225	24.4752	25.3368	24.3709	24.743	24.8314	25.2954	24.6016	25.2864	24.7289
CCT5	25.1018	25.7733	25.6037	25.7774	25.7186	25.5398	24.9799	25.4559	25.645	25.6144	25.5766	25.5173	24.8448	25.7766	25.649	25.311	25.6216	25.046
CCT6A	23.8765	23.9198	24.9128	24.2465	24.8245	23.7593	24.1843	24.2085	24.8484	24.2529	24.8953	23.59	24.3193	24.7457	24.9529	24.6632	24.8443	24.2348
CCT7	24.1696	24.9276	25.0314	24.9925	25.2426	25.3788	24.5462	24.9393	25.1776	24.7955	25.1916	24.6311	24.3083	25.2986	25.1715	24.5798	25.235	25.2781
CCT8	24.7801	26.3127	25.8715	25.6711	25.5037	25.1529	25.0817	25.5459	25.8981	25.5216	25.7139	24.1185	25.1025	25.155	26.2155	25.2725	25.2248	24.6944
CCZ1	21.9005	20.9185	21.119	21.3941	21.4531	21.3151	21.0538	19.1769	21.4991	21.4381	21.5418	21.8317	21.3591	21.3313	21.5395	21.2957	21.6481	21.5968
CD101	18.4764	17.576	17.9544	17.908	17.7444	17.586	19.1417	19.1543	19.3921	18.0643	18.7607	18.3707	19.4163	19.7448	19.2904	18.788	18.5423	18.8599
CD109	23.4948	23.4039	23.2874	22.3899	23.3262	22.9441	22.3793	24.2319	21.4143	21.7212	21.8475	22.7977	24.1562	23.732	24.9473	22.9952	24.4066	23.4174
CD14	22.8049	22.8054	23.2684	22.5999	23.1179	22.6514	22.2599	22.5137	22.7085	21.961	22.7576	22.2853	22.4921	22.7596	22.4149	21.858	22.6256	22.2934
CD151	21.6651	24.6417	22.0072	21.4295	21.3213	19.4059	20.9079	20.0795	21.1974	20.5285	20.4678	19.4751	22.3515	22.3347	22.3727	20.5053	21.6489	20.6013
CD163	24.8924	24.6045	25.5995	24.1564	25.2385	24.0096	23.6211	23.8159	24.8441	23.8378	25.0918	23.8446	24.2422	24.4094	23.636	25.3541	23.9679	23.1741
CD177	19.6859	20.2734	18.8057	19.0537	19.527	18.6336	10.8413	None	18.1656	18.4038	18.0196	17.966	19.305	19.9872	19.4864	19.056	18.2985	18.1577
CD180	17.1152	15.4499	17.2953	17.8703	17.553	17.4394	17.8744	19.3099	18.8599	18.0242	18.3213	19.0004	17.8609	18.4685	17.1478	17.9107	17.1085	17.9894
CD1A	18.7951	18.3702	17.1865	18.0114	17.0617	17.7716	None	None	None	None	None	None	18.0657	17.3396	19.0667	18.9257	18.8079	17.6865
CD1C	16.9945	None	16.0031	15.9359	16.8358	15.579	None	None	None	None	None	None	19.2612	15.2807	18.9786	19.0722	17.7203	17.6691
CD2	16.2972	16.8685	16.1002	16.1906	15.4434	15.2987	17.672	17.5903	19.179	18.2335	18.5371	17.1062	16.5846	17.3297	16.655	17.2943	16.7581	15.6915
CD200	16.5127	18.3096	16.3997	14.5547	16.7347	15.6418	18.514	18.1325	18.3129	16.8969	17.7682	16.8159	17.3335	18.0352	16.9193	16.9609	17.1579	18.4972
CD207	20.9953	19.0659	19.4058	20.4321	19.7163	20.5823	None	None	None	None	None	None	22.2085	20.6735	22.6207	20.2989	22.0467	20.4591
CD209	21.3287	19.7537	20.3956	20.0986	20.5173	20.8832	20.3901	18.1295	19.9175	19.9552	19.8111	20.4635	20.2185	20.5405	19.3713	21.7337	19.5595	21.421
CD247	None	None	None	None	None	None	20.0493	21.346	21.1361	19.9047	19.9232	19.7913	17.9043	16.8785	17.8913	21.0019	18.3048	19.2435
CD248	22.2363	21.9727	22.7983	21.8602	22.183	21.1309	22.3176	21.9949	22.3438	21.5347	22.4268	21.8462	22.7984	21.6747	22.4707	22.1115	22.6125	21.6502
CD27	None	None	None	None	None	None	19.2434	21.6901	21.4848	19.6999	20.5006	19.7842	None	None	None	None	None	None
CD274	None	None	None	None	None	None	16.7779	12.6462	18.0023	17.164	15.408	16.2766	17.873	17.5659	17.9099	17.4734	17.1296	17.1796
CD276	20.8855	20.2245	19.7835	19.2069	19.9539	19.8899	20.3593	19.0783	19.1257	18.482	19.326	19.4352	19.5422	18.9071	19.3813	19.2798	19.2288	19.8508
CD28	None	None	None	None	None	None	18.4403	18.0996	17.7504	17.323	16.7097	17.28	None	None	None	None	None	None
CD2AP	24.4575	23.8923	24.1459	24.4542	24.1724	23.8314	24.4602	24.8931	23.9108	24.2006	23.7322	23.7212	24.6738	24.5421	24.0934	24.7604	24.3673	24.4829
CD2BP2	21.7453	20.8239	21.2806	20.9012	21.2783	20.8252	21.8028	20.0862	21.3703	20.2212	21.2783	19.6236	21.4903	21.0914	20.7326	21.2495	21.0206	20.449
CD300A	19.2869	18.851	19.0561	17.7672	18.9555	18.2506	19.6237	19.4731	18.8608	18.7325	18.8947	18.996	19.1285	14.7335	18.6866	18.9699	18.486	17.774
CD33	18.6012	19.715	17.8738	18.6608	17.6626	18.1611	None	None	None	None	None	None	None	None	None	None	None	None
CD34	22.4164	22.9392	21.6264	23.1415	20.6347	21.0934	22.2019	21.2485	21.3934	22.1186	20.5014	21.298	22.1784	23.5211	21.0475	24.9763	20.6387	22.6486
CD36	18.7613	19.3114	18.9344	19.4267	18.9077	19.2551	18.4554	None	19.8872	17.4518	19.2089	18.3488	18.7298	18.1957	17.6985	21.1687	17.5852	17.7538
CD37	None	None	None	None	None	None	19.2308	18.4751	18.1505	15.9323	17.7094	16.0817	None	None	None	None	None	None
CD38	21.568	21.4062	20.5015	20.7423	20.7329	21.3661	21.3937	21.8517	22.9094	21.2585	22.1651	21.5283	20.3254	21.1911	19.8706	19.5627	20.1421	19.317
CD3D	None	None	None	None	None	None	18.5552	17.1847	20.2119	18.0913	18.7788	17.8165	None	None	None	None	None	None
CD3E	None	None	None	None	None	None	19.4354	21.5627	21.8496	20.1917	20.3448	18.5947	None	None	None	None	None	None
CD3EAP	19.9617	19.5484	19.4336	19.7585	19.245	20.6302	21.3105	20.4232	19.193	19.3816	19.0203	19.6101	20.3948	20.8414	19.2373	19.5309	19.0079	20.2551
CD3G	None	None	None	None	None	None	20.2462	19.6134	20.8561	19.8694	19.5364	19.3993	None	None	None	None	None	None
CD4	19.3973	None	18.7601	18.8919	19.0664	18.5849	20.2017	20.7861	21.1028	20.2125	20.4017	20.8363	19.386	19.9527	19.7584	19.085	19.4177	19.1229
CD40	21.9546	22.6689	21.8116	22.1556	21.7652	20.2007	21.0107	20.7196	22.8772	21.2501	22.0754	20.3793	21.9661	23.3428	22.3463	21.2758	21.7951	20.7664
CD44	24.9728	24.351	24.9833	23.9559	24.6652	23.0946	23.9045	24.986	24.7914	24.6543	24.3295	23.8084	24.6659	23.9954	25.3175	24.5725	24.2277	23.3473
CD46	23.3974	23.4792	22.7918	22.8281	22.1942	22.7886	22.0796	21.8771	22.5168	22.9644	21.1647	21.4963	22.3491	21.9967	22.4944	20.083	22.1114	20.4138
CD47	21.4578	None	21.9268	21.1814	22.0731	20.7796	21.3355	22.4101	22.3609	21.5232	21.9695	19.6007	22.6179	21.0112	22.2226	20.6252	21.7445	20.7987
CD48	19.4624	20.8678	19.0608	18.4966	18.7159	17.7975	20.0891	20.3782	22.4297	20.7401	21.2797	20.611	None	None	None	None	None	None
CD5	21.5499	19.3684	18.5438	18.7219	17.1813	17.4994	18.6538	18.2714	20.4623	18.5861	19.2799	18.7207	None	None	None	None	None	None
CD53	20.2365	23.0866	20.529	19.6376	19.973	19.4708	19.7807	21.185	21.6758	19.9463	19.6323	17.636	19.5398	None	19.9939	17.4479	15.9376	15.102
CD55	23.9608	23.9585	23.2899	22.1274	22.9068	21.9408	22.0231	22.6677	21.606	20.7021	21.4837	20.4275	23.6215	23.2888	23.0389	21.9421	22.9758	22.6217
CD58	20.9135	None	20.3642	18.6443	20.1517	18.4156	19.8775	14.0409	19.8898	17.9221	19.6378	18.3145	21.2203	None	20.4276	18.2504	19.6376	16.721
CD59	24.1061	23.5955	24.3052	22.1436	24.5343	21.4609	22.0973	24.2513	23.7894	21.7709	23.6154	21.3385	23.7423	21.7689	24.2549	22.1869	23.8798	20.5505
CD5L	22.6094	22.9131	24.8446	22.459	24.159	22.3684	22.4582	22.8962	22.4445	22.0891	22.6364	21.3743	22.1133	23.0725	22.7456	22.8356	23.4113	21.9451
CD63	21.8466	21.6334	22.282	22.7291	22.5638	23.9464	21.8536	22.3026	22.4458	22.6827	22.4082	22.6608	21.246	20.9237	21.6161	21.2579	21.7919	22.3614
CD74	18.5483	21.1129	22.6424	21.7851	21.8588	22.2147	21.9353	21.2678	23.0863	22.5528	22.6456	22.8934	23.0046	22.7909	22.7277	21.9173	22.2845	22.0008
CD79A	None	None	None	None	None	None	17.9706	18.4998	19.4164	18.8451	18.5105	18.8047	None	None	None	None	None	None
CD81	19.9483	21.2415	20.6506	20.7578	20.8337	20.6507	20.2807	20.0075	21.3419	21.0479	20.5358	20.1526	20.3756	20.4049	19.7103	20.4513	20.3828	21.2151
CD82	19.2126	18.588	20.2126	17.8278	20.2102	19.0071	19.3704	20.8609	20.6964	18.32	19.9225	18.8865	18.4105	19.7761	19.7426	18.4172	19.6293	20.1556
CD84	None	None	None	None	None	None	18.375	17.8277	17.8205	16.6831	17.5013	17.0536	None	None	None	None	None	None
CD8A	18.5315	18.214	16.5733	17.2489	16.4577	17.0131	17.3915	16.6072	18.7612	17.6665	18.2674	18.1362	17.3465	None	16.754	18.052	17.4048	17.0574
CD9	21.7847	22.4496	21.5156	21.3278	22.4076	20.6466	20.56	22.058	21.2094	21.2429	21.4835	20.8491	22.4707	23.4063	22.1295	20.2403	22.2648	20.8392
CD93	21.9365	22.0768	21.8955	20.7483	21.5862	20.9144	21.378	22.0708	21.3125	20.5348	21.1314	19.924	21.6233	22.5712	21.2945	20.7538	21.3809	20.505
CD99	17.1639	19.9639	20.4007	19.6638	20.3282	18.7874	13.5023	16.2897	20.5915	18.5567	20.522	18.3293	15.0794	19.7931	19.7494	19.5594	20.2886	18.8495
CD99L2	19.9994	19.1396	19.5698	20.216	20.0751	20.9455	20.8507	19.718	20.0664	20.1776	20.6082	21.2857	19.9087	16.7887	18.5357	21.4085	19.293	21.1588
CDA	23.126	23.0601	24.2597	22.0377	24.2211	23.9216	22.4705	24.0831	23.1893	21.7549	23.5247	22.1636	23.0765	24.1652	23.8981	23.0909	23.5524	23.0709
CDAN1	None	None	None	None	None	None	18.413	18.3744	17.8168	18.238	16.8366	18.1464	19.0074	20.325	17.3514	17.6834	17.1644	18.2285
CDC123	18.9379	17.3748	18.7967	18.3649	19.1941	18.8619	20.3763	19.9765	19.0483	17.8333	19.2854	18.0501	19.0623	18.609	19.0274	19.167	18.9679	20.1122
CDC16	21.5181	21.978	21.728	21.9392	22.1204	22.5827	21.4248	21.8052	21.8602	21.9243	22.1308	22.3045	21.4668	21.3314	21.849	21.3089	21.9274	22.2509
CDC23	21.0104	22.2035	21.8476	21.7595	21.9428	22.2327	22.1309	21.3772	22.0958	21.848	22.1884	21.8042	21.6121	21.5322	22.1685	21.0517	22.0162	22.2264
CDC26	19.6323	18.7305	18.9101	19.296	18.3135	19.4877	19.1611	18.652	18.9428	18.8992	18.8028	18.9967	19.718	17.0874	18.5326	20.4469	18.5619	18.6573
CDC27	21.4704	21.0978	21.2666	20.962	21.6926	21.3696	21.5565	20.4537	21.3574	21.3327	21.5445	20.8663	21.5133	21.649	21.9886	20.7609	21.6379	21.4486
CDC34	19.9231	16.032	19.9971	19.7909	19.8616	17.9091	18.9615	None	19.7193	16.8195	19.6984	16.9627	19.4253	17.6174	19.574	19.4692	19.5358	19.4728
CDC37	23.9828	24.2444	24.984	24.4259	24.4906	24.4958	23.4711	24.6572	24.8508	24.775	24.6262	24.3229	24.1615	24.2264	24.6787	23.483	24.935	24.0933
CDC37L1	20.9852	21.6586	21.0237	21.4735	21.187	20.637	20.3004	21.5928	21.1639	21.5744	21.2188	21.824	21.7222	21.1517	21.3734	20.9361	21.4728	20.6856
CDC40	21.0087	22.3118	21.2555	22.1801	21.3627	21.8034	21.8475	22.2285	22.0255	21.9328	21.8832	22.6154	21.5487	21.9969	21.2565	21.6267	21.6585	22.048
CDC42	22.4208	24.3098	22.615	22.6544	23.0681	23.7107	22.2875	22.5206	23.1423	22.9348	22.9949	24.0912	22.1312	22.7284	22.931	22.8533	22.9837	23.7828
CDC42BPA	22.4247	22.7051	22.6958	22.6789	22.8309	22.429	22.8532	22.314	22.4498	22.5502	22.8437	22.4338	22.4846	22.2296	22.618	22.3814	22.9413	22.7614
CDC42BPB	23.7851	24.2823	24.2238	23.8348	24.3119	24.0913	24.0765	23.4534	23.8541	23.9285	24.1052	23.9187	23.9542	24.2397	24.1572	23.6613	24.3879	23.6562
CDC42BPG	17.7838	18.6881	18.276	18.7518	18.2563	19.1897	18.945	16.7932	18.311	17.3708	18.9318	17.3502	17.8439	18.145	18.1639	17.8882	17.9297	18.4123
CDC42EP1	22.8683	21.8134	22.0711	21.3825	21.6438	22.0105	22.3187	21.7492	21.9177	21.1689	21.893	21.0702	22.3544	21.6258	21.4145	22.6913	21.8991	22.0917
CDC42EP2	19.1501	16.9932	18.2348	17.8102	16.6743	17.7173	21.7652	21.7305	17.6629	16.6929	15.1329	16.2303	17.5597	17	18.0489	18.6199	16.1682	16.4814
CDC42EP3	20.1114	20.3829	20.615	19.8434	20.2781	20.7437	20.7309	20.9218	20.5212	19.9082	20.5843	20.9956	20.1139	19.9073	20.1987	20.4509	20.8049	20.9613
CDC42EP4	22.1003	21.828	20.5154	22.2906	20.6391	23.2161	21.6053	21.8051	20.8515	21.6011	20.6215	22.0923	21.6357	21.2791	21.7104	22.8964	21.2746	21.5353
CDC42EP5	21.8172	22.0707	20.9089	20.7066	19.9418	20.8659	22.2315	21.2209	20.992	20.7077	20.8429	21.0335	21.1085	21.5674	19.8444	22.1405	20.3712	21.4199
CDC5L	23.3756	22.8139	23.3411	23.2866	23.4481	23.8897	23.5971	23.1582	23.5885	23.6111	23.5683	23.1551	23.5966	23.6064	23.6772	23.5185	23.4997	23.7866
CDC73	23.1696	23.2942	23.1327	23.1324	23.0595	23.0733	22.7915	22.4588	23.1587	23.4523	22.9831	22.5139	23.2534	22.0983	23.4788	22.4538	23.153	22.7723
CDCA3	18.0677	12.8531	18.2636	16.856	17.4032	16.4686	None	None	None	None	None	None	None	None	None	None	None	None
CDCP1	21.2631	20.3828	21.3755	19.9646	21.4266	20.305	19.6632	None	18.7117	18.6815	18.7895	18.9134	21.3236	21.1977	21.4174	19.5195	20.6019	20.0862
CDH1	23.9636	24.0241	23.6958	24.5391	23.7139	23.4502	24.1434	23.9928	22.7702	24.3819	22.7914	23.9944	23.5412	24.1713	22.7677	24.5243	23.2093	23.3234
CDH10	None	None	None	None	None	None	17.5556	15.4435	17.0462	16.3013	17.1143	17.3465	None	None	None	None	None	None
CDH11	23.348	22.3318	22.7173	21.5008	22.4787	21.5942	22.6836	22.1379	22.5986	21.7488	22.5352	22.405	22.7404	23.0558	21.7999	22.3275	22.4034	21.4853
CDH13	22.098	21.5195	21.4308	20.0474	20.9282	19.9918	20.7775	19.4396	20.0065	16.6576	20.6324	17.5722	20.8415	20.6001	20.303	20.0174	20.1019	18.448
CDH17	20.6104	22.2619	18.3016	20.4149	19.4008	21.5293	21.1981	20.54	20.3472	21.6252	20.2319	20.4739	21.1216	21.5426	20.4992	22.3692	20.5242	21.2094
CDH2	18.8556	18.8774	18.6158	18.1754	18.8704	18.3103	18.7204	9.73531	18.3915	17.6352	17.5301	18.0448	19.0962	18.8728	19.7009	19.0558	18.7855	18.617
CDH3	20.063	15.974	19.6835	18.796	19.6286	18.9046	19.0531	17.7707	17.4129	18.1059	17.7522	18.4296	19.2794	18.1969	19.2712	18.8068	19.1091	18.4589
CDH5	21.7537	19.1566	21.7775	21.2143	20.9323	20.9833	20.1743	18.8774	20.8993	21.405	20.8786	21.3962	21.0364	19.4246	20.9005	22.8246	21.2019	21.4831
CDH6	None	None	None	None	None	None	20.0823	20.607	18.5857	19.6773	19.1836	20.4878	20.018	20.2479	18.8781	20.0707	19.4623	19.6762
CDH7	19.7837	17.7298	18.6706	17.7686	18.3755	17.3769	19.6767	18.2647	18.3098	18.0434	18.1445	18.5693	19.6843	16.984	17.0394	18.6339	17.4218	17.006
CDHR2	15.4281	16.374	15.4812	15.8132	15.47	16.3902	None	None	None	None	None	None	15.2421	14.9933	14.199	16.3578	14.2517	15.2731
CDHR5	None	None	None	None	None	None	None	None	None	None	None	None	18.7175	18.9271	16.1377	17.5705	16.3006	17.2614
CDIPT	19.1276	16.6666	19.924	19.5029	18.3848	18.9098	20.4544	21.0721	21.1743	20.4326	18.3471	18.411	20.9044	21.5871	20.3502	19.4032	18.8141	19.6363
CDK1	22.1178	21.2751	22.1384	20.5588	22.3457	20.4972	20.584	20.6291	21.3941	18.9617	21.3762	20.6565	21.1855	21.1947	22.1459	19.8718	21.339	20.114
CDK11A	23.0894	21.9141	22.7744	22.357	22.7887	22.9504	22.8456	22.1623	23.1107	23.1517	22.8489	23.099	22.5011	21.442	22.9021	22.2865	22.7041	22.5578
CDK11B	20.627	19.2107	20.8123	20.6942	20.8053	20.2733	20.9746	21.2579	21.1297	21.5893	20.8083	22.0962	20.7464	20.421	20.9042	20.2974	20.9331	21.884
CDK12	21.1926	21.0637	21.118	21.0659	21.192	21.1848	21.6303	21.1161	21.2492	21.1795	21.1918	21.0617	21.5318	20.8745	21.5112	21.5792	21.3336	21.1176
CDK13	20.489	21.0577	20.4872	21.1897	20.0452	21.6406	20.6339	19.7834	20.907	21.054	19.8656	20.5915	19.836	20.3061	20.4289	20.7174	19.7558	20.5864
CDK14	21.0023	21.1185	20.6644	20.4259	20.8277	21.2758	20.8867	20.7599	20.1661	20.4188	20.6693	20.6739	21.6999	21.3781	20.4151	20.4455	20.6228	20.9561
CDK16	20.7357	20.0609	21.3258	20.1036	21.3382	20.7811	19.5455	19.7727	21.419	18.7506	21.5342	19.7558	20.2596	20.6108	20.9386	20.7619	20.5401	21.0144
CDK17	21.3285	21.0142	21.2685	20.0363	21.2128	19.7913	21.0489	21.0003	20.8306	20.3638	20.7281	20.2868	21.1833	20.5173	21.277	20.2664	21.0562	20.5716
CDK18	18.1225	17.4524	17.3142	17.3068	16.8703	17.1046	19.5594	19.3879	16.9659	18.0991	17.4754	18.62	17.8556	17.5357	17.7962	16.6007	17.6005	16.7412
CDK19	None	None	None	None	None	None	17.3232	15.4554	17.5103	17.6543	17.3888	18.3348	None	None	None	None	None	None
CDK2	20.5736	19.9226	21.4858	20.82	21.568	20.1443	19.5419	21.6	21.1261	20.5375	21.3569	20.9575	22.068	22.5861	21.7069	20.7437	21.5369	21.6444
CDK2AP1	22.2176	20.9483	21.4935	21.5085	21.4122	21.8521	21.1585	16.8164	21.4909	21.4096	21.3442	22.1373	21.9636	22.3095	21.2283	21.3518	21.2621	22.1823
CDK3	18.9315	None	19.6915	19.024	19.8837	19.2223	18.9195	20.316	20.4613	19.8483	20.1077	19.3235	None	None	None	None	None	None
CDK4	18.1374	19.7209	19.1529	19.7522	19.3848	19.7062	19.46	19.4328	19.4203	19.1662	19.8732	19.2228	18.5899	18.1197	19.32	18.0832	19.41	20.091
CDK5	21.5942	20.9328	22.0131	21.6425	22.5098	21.5306	22.7463	22.0566	22.2868	20.6278	22.5866	21.4465	21.9576	21.6251	22.3545	21.4313	22.4619	21.6302
CDK5RAP2	20.0594	18.3181	19.5954	19.8517	19.305	19.7673	19.5769	18.8504	18.8655	19.6048	18.7028	20.0959	20.3826	20.5806	19.3266	19.5107	19.5915	19.6638
CDK5RAP3	22.6591	23.8598	23.0473	23.3706	23.1798	22.8075	22.6624	23.6429	23.5298	22.7127	24.2487	22.9627	22.6532	23.461	23.2019	22.8159	23.3864	22.5729
CDK6	20.2114	20.3118	21.0134	21.3611	21.3316	22.2356	19.5996	21.8796	21.4197	21.1352	21.7459	20.1995	20.9819	21.1842	21.8383	20.8597	21.5942	19.8292
CDK7	20.755	20.3345	20.4252	21.1724	20.3252	20.3649	20.9106	20.1513	20.5614	20.4772	20.5865	20.1677	20.8876	20.5908	20.7976	20.2478	20.692	21.1469
CDK8	None	None	None	None	None	None	None	None	None	None	None	None	16.6213	15.0995	18.1242	18.2538	17.9525	18.7438
CDK9	21.0278	20.7285	20.6954	20.19	21.3973	20.5745	21.036	20.574	21.6397	20.7268	21.6525	21.1716	21.3919	20.9228	21.4574	20.7595	21.3612	20.2055
CDKAL1	19.01	19.5084	19.2689	19.9884	19.5936	20.4599	19.1292	19.6944	19.7765	19.7759	19.7909	19.69	19.6414	19.2554	19.5838	19.6161	19.4833	20.6577
CDKL5	16.984	19.0934	17.4209	18.5087	17.6051	18.4787	None	None	None	None	None	None	18.14	18.9633	17.2577	19.2329	18.1619	18.3961
CDKN1A	8.55991	14.1625	14.7906	18.4534	14.2587	18.4192	None	None	None	None	None	None	14.9723	None	16.0559	14.5508	16.2092	14.2601
CDKN1B	20.8557	22.0272	20.3285	22.5654	19.513	23.5853	22.4808	22.1083	22.0221	22.1751	21.8259	22.8124	21.3733	21.933	20.5877	24.0086	20.5454	22.4817
CDKN2AIP	23.0031	22.8689	22.8294	23.398	22.9871	22.6506	22.9414	23.7947	23.7617	23.7229	23.398	22.5931	22.9748	23.3064	23.0326	23.0045	23.0065	23.1948
CDKN2AIPNL	16.184	16.6809	16.9093	15.7482	18.2139	18.0269	18.6563	17.8592	17.8465	17.1896	17.8513	17.8699	17.1291	18.0488	17.966	18.2511	17.954	17.8152
CDKN2B	None	None	None	None	None	None	None	None	None	None	None	None	17.7723	18.9579	17.4875	15.4296	17.5312	15.7008
CDKN2C	21.922	20.1384	21.2889	20.4816	21.2403	20.2601	22.2711	19.7994	21.7251	18.8799	21.9303	19.5464	21.9992	21.1976	21.4392	23.079	21.1734	20.5703
CDR2	18.049	18.196	17.5481	16.7731	17.4827	17.3408	17.2512	17.9535	17.5741	17.5809	17.0064	17.1426	18.4075	17.9298	17.5191	19.0246	17.6762	18.4662
CDR2L	19.9099	20.0755	20.0858	19.8973	19.9868	20.4281	19.4878	18.08	20.0134	19.3499	19.3182	19.2771	20.2262	19.9267	19.7786	19.8873	19.9851	19.991
CDS2	19.9875	19.0754	18.7525	19.7849	18.9616	19.6908	19.3014	19.2213	19.9996	19.1027	19.5738	19.9439	19.2784	19.6234	19.6394	19.1295	19.6761	19.6524
CDV3	24.7405	22.9328	24.2459	23.6624	23.9108	23.5954	24.1002	23.5837	24.2562	23.4484	24.2194	23.6495	24.1135	23.608	23.5533	25.1108	23.6893	23.5289
CDYL	20.575	21.0255	20.1393	18.3849	20.2726	19.1983	20.1621	19.3243	19.9078	19.8144	20.1375	20.1386	20.0758	19.3268	20.0741	19.3366	20.1838	19.0362
CDYL2	None	None	None	None	None	None	None	None	None	None	None	None	16.4678	18.172	15.6698	17.0492	16.0751	18.8455
CEACAM1	19.6382	17.3621	18.4886	16.5076	18.5016	18.7147	18.9721	17.7809	17.893	17.6051	18.2551	17.8343	18.7077	17.6686	17.1637	18.9369	16.7138	18.604
CEACAM5	23.7246	23.283	20.3361	19.9325	20.9307	20.8417	22.1127	22.3447	21.0531	19.6783	20.857	20.6317	22.8731	23.7194	21.377	22.8103	21.5869	23.1953
CEACAM6	22.1168	22.1385	19.849	19.8855	19.1853	20.3561	23.9202	21.379	21.3562	20.761	21.3863	20.7073	21.2373	20.7584	19.585	19.362	19.1684	19.6646
CEACAM7	None	None	None	None	None	None	21.4532	21.6834	19.3313	18.9705	20.5119	19.3813	17.8075	21.0894	15.4877	20.278	17.6525	16.8373
CEACAM8	21.9217	23.1869	21.6443	21.0405	21.8232	20.8696	22.6962	21.5912	22.1017	21.1406	21.8652	21.2908	21.7375	21.0447	21.7574	20.5753	20.2706	19.7479
CEBPA	None	None	None	None	None	None	None	None	None	None	None	None	17.4753	16.5344	15.1793	18.5797	15.3569	17.1702
CEBPB	20.1937	18.9318	21.2134	20.6498	21.2391	20.0251	20.8595	20.0773	19.8666	20.03	20.2476	20.8843	19.7024	19.7906	21.0041	19.9275	20.5185	20.8018
CEBPD	18.452	None	17.856	19.0126	17.4991	19.3736	20.1703	19.9326	17.7528	18.4535	18.1844	18.9194	19.0972	20.573	17.7398	19.8858	17.8289	18.4309
CEBPZ	21.6355	22.0291	21.5572	21.7003	22.2912	22.052	21.7057	21.1328	22.1796	21.964	22.062	22.1668	21.7832	20.8967	22.2848	21.1734	21.8734	22.4542
CEL	23.7695	24.8796	22.5208	27.775	22.561	25.2681	24.6054	25.5372	22.6881	26.9771	23.0317	25.5184	23.4916	25.0681	21.7948	27.1702	22.3736	26.6803
CELA2A	24.3484	25.1827	23.4318	27.2757	23.6779	27.3217	24.9763	25.8732	23.9038	27.2192	24.0431	26.3299	24.7923	25.6707	24.271	29.4186	24.2767	27.7036
CELA2B	21.1085	21.3435	18.987	22.4028	18.9179	24.0289	19.8852	21.11	18.2283	22.9171	18.0123	21.5255	20.3936	20.9243	18.7611	22.4223	19.3017	22.6719
CELA3A	24.0542	24.7307	22.8135	27.093	23.2847	26.6781	23.722	25.2821	22.6371	27.1771	23.4438	25.9331	23.2654	25.144	22.271	25.7241	22.8319	26.7662
CELA3B	23.1402	24.5649	22.1801	25.8551	21.6686	25.8778	24.0455	23.3649	21.7905	25.1813	22.1226	24.5816	22.4204	24.6635	22.1326	26.1121	21.955	25.4794
CELF1	22.1527	23.6777	22.862	22.4858	22.6189	21.7181	22.1185	22.321	22.5372	21.4486	22.5447	21.2741	22.5253	22.7216	22.8429	22.0807	22.6484	22.034
CELF2	21.0272	21.6481	21.7595	21.3773	21.4114	21.2477	22.6488	21.6143	22.8379	22.5141	22.4445	21.7751	21.4097	22.0602	21.2477	21.2688	21.3283	20.9669
CELSR1	18.5316	17.8188	17.645	17.33	17.52	17.7917	None	None	None	None	None	None	18.1116	18.1719	17.5994	17.5199	17.4208	17.8144
CEMIP	19.6114	18.1827	19.5806	19.5079	19.85	19.2409	None	None	None	None	None	None	19.7727	18.7107	19.0843	18.7463	19.5605	19.4033
CEMIP2	20.0649	20.5188	19.8011	19.1939	19.7426	19.691	22.2523	21.5547	20.464	19.9648	19.5646	19.2588	20.5603	20.7559	20.1001	19.5594	20.1739	20.4717
CENPB	19.3142	20.4723	20.2216	19.8485	20.57	18.9081	20.6742	20.6154	20.4436	18.9213	20.5066	18.8815	20.4994	20.783	20.3459	19.9846	20.4416	19.9843
CENPC	20.3877	19.3617	20.314	21.8605	20.0811	21.625	21.1595	20.4081	21.2309	21.1393	20.9781	20.8805	21.4383	21.582	20.5796	21.7202	20.3247	20.028
CENPE	None	None	None	None	None	None	None	None	None	None	None	None	17.2683	15.7558	14.6635	16.8892	14.9145	17.1375
CENPF	None	None	None	None	None	None	None	None	None	None	None	None	20.2242	19.7345	20.7108	20.4887	20.4925	21.1594
CENPH	19.2381	17.4101	17.8323	16.6406	17.5911	17.4791	None	None	None	None	None	None	18.4216	15.2055	17.5136	16.6904	16.9937	17.336
CENPL	16.2734	16.8486	15.8157	15.8923	16.2775	16.414	None	None	None	None	None	None	None	None	None	None	None	None
CENPU	None	None	None	None	None	None	None	None	None	None	None	None	17.9435	17.6022	16.3096	16.5587	15.8925	16.5862
CENPV	19.9245	19.5544	20.7145	20.9364	20.3338	20.9542	19.8061	20.3242	19.8605	20.3328	19.643	20.2512	20.5533	19.9987	19.455	20.2931	19.939	20.2915
CENPX	18.16	17.864	14.4767	14.7451	13.9458	15.0163	None	None	None	None	None	None	18.7368	18.0592	14.8375	16.042	14.0293	14.7811
CEP104	None	None	None	None	None	None	18.2496	16.2671	15.9426	15.9359	15.485	15.8598	5.61293	None	16.9962	15.4134	17.0793	15.5685
CEP112	19.2248	18.8543	18.3791	19.2899	18.2092	19.1748	18.9868	19.6664	18.1098	18.7457	18.4921	19.3927	19.1247	18.7375	18.4778	19.493	18.6888	18.8835
CEP120	18.7841	18.9119	17.8206	19.4424	17.3458	19.9254	19.5681	18.968	18.4225	18.6334	17.9834	19.2454	19.7002	17.6681	17.7115	18.7014	17.2631	19.1238
CEP128	20.0397	20.7057	18.6735	20.1089	18.5448	20.3945	20.6123	19.2806	19.6034	19.5704	19.6966	19.3924	None	None	None	None	None	None
CEP131	21.0239	21.0077	21.0987	21.7165	20.7491	21.9091	21.0909	21.0138	20.9252	21.2891	20.6906	21.6419	22.1918	21.1793	22.7378	21.4334	22.2842	21.9854
CEP135	20.9639	20.6452	20.007	20.4301	19.776	21.0983	20.7895	20.8808	20.615	20.7241	19.9004	20.0204	20.7247	20.2874	19.8223	20.8503	20.234	20.9218
CEP152	19.36	18.4734	17.1914	18.3291	16.4836	17.6222	None	None	None	None	None	None	None	None	None	None	None	None
CEP164	None	None	None	None	None	None	19.0643	18.3068	16.1568	16.4331	16.0759	17.5539	None	None	None	None	None	None
CEP170	23.5971	23.0528	23.9319	22.7971	23.4472	22.9189	23.7888	23.0352	23.3445	22.513	23.4279	22.7395	23.6459	23.2517	24.1042	23.8951	23.5782	23.1131
CEP170B	21.4077	21.3747	21.4816	21.9228	21.1122	22.48	21.2401	20.7954	20.0707	21.3194	20.593	21.6797	21.3939	20.9341	21.5828	21.449	21.5556	21.2396
CEP192	18.6949	19.0992	17.2072	18.4057	17.1139	18.7811	20.233	19.3139	17.9013	18.4186	17.6672	18.3788	19.1199	18.8	17.822	18.7336	17.5113	18.9643
CEP250	19.733	17.8402	18.7236	19.5262	18.2895	19.3486	19.7394	19.4068	19.9882	20.1679	19.4839	20.4082	20.1746	20.0069	19.0244	20.2713	19.3024	20.701
CEP290	17.2527	17.8617	17.2153	18.0861	17.0525	19.3651	19.1594	18.3586	17.5934	17.9381	17.3616	18.3552	18.7163	18.6403	18.2163	18.3513	17.9581	18.5997
CEP350	20.2419	19.4434	19.7266	20.8135	19.5026	21.278	20.5668	19.7173	20.0945	20.0315	19.9182	20.303	20.8235	19.4137	19.8025	20.6728	19.6814	21.2087
CEP41	20.2532	19.8308	20.1045	20.2824	19.8419	20.2817	20.6042	19.4878	19.532	19.9241	19.6228	20.7092	19.7274	20.449	19.6516	20.6376	19.8124	20.8489
CEP44	17.8135	13.8552	19.2397	18.4254	18.1347	18.1469	17.5284	17.9143	17.0079	17.6168	17.4222	17.7466	17.4713	18.2408	17.5011	18.1796	17.7527	18.2306
CEP55	19.4985	18.5634	19.0938	17.7104	18.4784	17.9292	None	None	None	None	None	None	18.0313	None	17.808	16.2133	16.9049	17.2979
CEP57	18.3294	16.7606	17.6351	19.2271	17.2372	19.6824	None	None	None	None	None	None	19.9052	17.809	18.5644	19.5554	17.1196	18.356
CEP68	17.8289	18.6622	17.0859	19.3146	16.8476	19.0568	14.4842	19.1054	17.8632	18.2762	17.2258	18.7823	18.3125	18.1652	17.9159	19.5273	17.5202	18.0183
CEP76	None	None	None	None	None	None	19.3483	18.7702	17.2564	18.3016	17.5778	18.8502	18.6685	16.5097	18.1471	17.4861	18.2159	17.6576
CEP78	None	None	None	None	None	None	17.8766	15.6571	17.9049	18.1716	17.5123	18.7442	None	None	None	None	None	None
CEP89	None	None	None	None	None	None	18.0093	17.4556	16.606	16.9225	16.4485	17.4094	17.4984	17.8592	16.8566	16.9007	16.9225	16.3886
CEP97	19.1573	20.0738	19.5423	19.4258	19.7079	20.5208	19.9269	19.638	20.1902	20.2006	20.1959	20.796	19.6488	18.3367	20.2715	19.417	20.0905	20.1168
CEPT1	16.7176	14.2013	16.3408	15.643	16.8331	15.8972	16.7197	15.824	17.2081	15.7236	17.0572	15.9306	16.2562	15.7834	16.7198	16.2896	16.8804	16.9257
CERCAM	20.523	19.8924	20.2969	19.4942	20.2527	19.9882	20.3514	19.3448	19.1353	19.3667	19.6791	20.5949	19.3966	17.9746	19.7816	19.6031	20.0325	20.3109
CERK	None	None	None	None	None	None	None	None	None	None	None	None	14.8294	15.1484	15.016	15.2238	15.5317	15.581
CERS2	18.9109	None	19.1475	18.8162	19.3112	18.6983	18.9405	18.4132	18.9412	18.819	18.8274	19.527	19.4376	17.365	19.6134	17.2503	19.0461	19.0619
CERS4	17.2564	16.3986	16.2112	19.5002	15.551	18.6567	17.3907	16.4642	16.7499	18.1638	16.0387	19.1903	15.6082	17.2306	15.7572	17.1325	15.4669	20.0234
CERS5	None	None	None	None	None	None	None	None	None	None	None	None	23.5934	23.9967	18.0695	21.4721	17.479	17.1467
CERS6	18.0863	None	17.8947	16.9929	18.411	16.9029	None	None	None	None	None	None	None	None	None	None	None	None
CES1	23.2246	22.7739	24.1286	23.294	24.6389	24.1143	22.7765	24.1928	22.9506	25.241	23.3032	23.5803	22.2758	23.129	22.3336	24.0285	23.4537	23.1115
CES2	20.8419	19.9634	20.4992	21.1038	20.9877	21.5242	20.6228	18.928	19.4649	21.0822	19.5527	19.5514	20.5042	19.4093	21.1413	21.1063	20.9436	19.7713
CES3	None	None	None	None	None	None	20.0918	20.0701	17.9844	18.7609	17.9414	18.9594	20.1806	19.4597	17.4582	18.9127	17.826	20.352
CETN2	23.42	22.1029	22.5613	22.9548	22.2574	23.0519	22.4686	22.4556	22.0252	22.5072	21.949	22.8604	23.7298	22.8703	22.6777	24.7913	22.9635	22.7105
CETN3	21.8052	16.6386	19.9243	20.6272	19.3044	20.2308	20.8981	18.9606	19.4527	19.2359	19.0746	19.1136	21.3905	19.2429	20.0118	21.3482	20.0288	19.4936
CETP	18.7409	17.9629	19.6424	18.0853	19.8387	17.3299	None	None	None	None	None	None	18.3592	17.1149	18.0668	17.6743	18.5788	18.3022
CFAP20	21.5909	20.1826	21.3011	20.7419	21.0388	19.5542	22.9533	23.3616	21.6973	20.6343	21.6209	20.5072	21.7221	21.1098	22.1308	21.3644	21.6112	20.9757
CFAP298	21.0334	21.8793	20.9549	21.1399	20.8025	20.9884	21.5504	21.7146	20.7424	21.4039	20.7658	21.7869	21.3062	20.7203	21.129	20.1319	21.2329	20.6219
CFAP36	19.9934	18.9953	20.0821	20.8106	19.8033	21.8618	19.6379	19.4069	19.7731	20.0519	19.8003	20.4083	20.8003	20.2495	20.1754	21.6527	20.1431	21.4705
CFAP97	18.2095	17.9268	16.5591	16.7574	16.3401	17.3268	None	None	None	None	None	None	14.8266	None	16.0765	17.1182	16.4258	17.7133
CFB	25.0786	24.6314	26.3126	24.5864	26.1485	24.9913	24.4817	24.5087	24.7962	24.7283	25.192	24.7196	24.9528	24.8977	25.243	24.8314	25.7592	25.052
CFC1	17.062	None	14.3239	17.24	13.2018	18.821	None	None	None	None	None	None	17.6918	17.0704	17.1558	17.1534	15.3913	19.0027
CFD	22.3206	22.5211	23.4553	21.5884	22.9787	22.0272	22.5205	22.5057	22.1413	21.3471	22.4675	21.7179	22.1483	22.111	22.7191	23.6708	22.5755	22.7049
CFDP1	23.6038	20.3332	21.9072	21.738	21.6586	21.4945	22.8846	22.1021	21.3514	20.9203	21.2671	21.3697	22.7661	22.0075	21.4256	22.8663	21.678	21.5648
CFH	27.0128	25.8627	27.7988	25.2927	27.2735	25.9249	25.5403	25.9424	25.8272	25.2479	26.4038	25.2746	26.5021	25.6827	26.3224	26.5414	26.7704	25.8305
CFHR1	21.8701	22.1672	22.6773	21.4318	22.5289	22.1807	21.3527	22.1146	21.7567	22.1433	22.258	22.4368	21.3846	22.0858	21.8015	23.1312	22.2608	22.6947
CFHR2	20.8054	19.4543	21.9301	20.7035	21.1311	21.3176	19.4207	19.2136	20.1083	20.9148	20.6797	21.1767	20.3924	19.16	20.2095	22.5545	20.6474	21.0438
CFHR3	21.5258	20.8127	22.4464	19.5023	20.7858	20.5026	21.3739	19.8507	20.7629	21.0408	20.7455	20.496	20.9934	19.5295	20.2897	22.3749	20.1637	21.1884
CFHR4	20.895	19.9803	20.9404	20.511	20.96	20.5313	19.8892	18.8644	20.0834	19.5091	20.5113	19.3093	19.1518	14.1171	19.8445	22.4898	20.1302	20.8176
CFHR5	23.3963	22.5713	23.9573	21.8916	23.8168	22.806	22.2023	22.0267	21.9429	23.2116	22.0708	22.1713	21.9396	22.0433	21.5951	21.5517	21.7701	22.2662
CFI	24.0754	22.616	25.0819	22.7431	24.6189	22.5738	23.1431	22.7077	22.8613	23.0582	23.4681	23.0325	23.1359	23.0123	23.4907	24.5528	23.9782	22.6299
CFL1	27.4806	26.9936	27.7323	26.5574	27.704	26.843	26.6752	26.5339	27.4059	26.7546	27.4418	26.3775	26.7279	26.8547	27.4004	27.797	27.3524	27.1787
CFL2	23.8472	22.6271	22.455	22.5971	22.2675	22.5615	21.9891	22.8445	22.1683	22.023	22.5876	21.7177	21.8966	22.3332	21.7228	24.6187	21.783	21.6085
CFLAR	18.3777	16.5224	17.2421	15.49	17.126	15.4262	17.4528	16.1138	17.4356	15.6969	17.372	16.4263	16.8626	15.86	16.6554	16.1796	16.9231	16.2794
CFP	22.6403	22.4722	23.6578	21.3619	23.0865	21.3125	22.4088	21.2053	22.5416	21.302	22.4849	20.1613	21.9185	22.3015	22.6239	22.2313	22.4555	21.3006
CFTR	19.2922	None	18.5646	21.4241	17.6611	22.0384	21.3209	21.453	19.5421	21.2146	19.7983	22.5286	20.5026	22.2008	17.8271	21.0692	18.7029	22.6961
CGAS	20.378	20.1106	20.7035	20.7007	20.5316	20.304	19.441	20.7608	21.0235	20.473	20.9357	19.352	20.8532	20.9358	20.7678	20.275	20.3254	19.8504
CGGBP1	21.2383	21.6798	21.3412	21.1191	20.9844	21.8529	20.9476	21.0885	21.6764	21.4586	21.5802	22.0609	21.2602	19.4517	21.016	21.5856	21.0563	21.3985
CGN	24.5113	24.3858	24.547	25.344	24.1162	24.3873	24.2556	23.8647	23.3094	24.6756	23.1768	24.8945	23.8811	23.8959	22.9926	25.3227	23.2749	24.4889
CGNL1	21.2554	20.7379	21.6118	22.9734	20.9201	22.6479	21.9632	21.192	21.6007	21.8043	21.8519	22.009	20.2657	20.8184	20.2839	23.0563	20.4108	22.4465
CGREF1	22.1932	19.6025	19.9151	18.4118	19.5244	18.8448	20.6638	17.144	19.1123	18.7537	19.2714	19.7768	21.286	22.6882	19.6383	21.2919	19.9384	20.6572
CHAC2	16.5052	15.2358	15.9396	15.582	15.8448	14.9537	None	None	None	None	None	None	None	None	None	None	None	None
CHAD	None	None	None	None	None	None	None	None	None	None	None	None	16.7263	16.8607	16.3691	15.9569	16.3882	15.2258
CHAF1A	18.5859	17.9115	18.0719	17.9953	17.2615	16.5827	19.5341	18.763	18.2048	16.9376	16.7415	16.1168	16.2352	None	17.5741	17.4144	16.9406	17.5594
CHAF1B	18.5018	17.6536	17.4504	16.4993	17.087	16.1776	None	None	None	None	None	None	18.1996	17.8598	17.2146	16.8607	16.7183	17.2252
CHAMP1	22.4676	23.3535	22.6994	23.2055	22.6083	23.1192	23.1143	23.0435	23.1722	22.9745	22.9434	23.0064	22.2641	22.4846	22.5811	22.6287	22.5333	22.2153
CHCHD1	19.5022	15.431	18.4929	17.3491	18.496	17.5947	19.662	18.3997	18.4526	18.0368	18.5766	18.0976	18.8701	18.0925	18.279	18.3009	18.0398	18.8658
CHCHD2	22.8876	21.7793	22.0007	21.5927	21.6921	23.6168	22.1484	21.856	21.5048	21.6501	21.5371	23.0032	22.1916	22.5861	21.59	23.0092	21.2044	20.9266
CHCHD3	25.7638	24.5526	24.3573	24.5538	23.5386	23.3947	24.6552	23.9406	24.108	24.2456	23.6266	23.2544	25.0112	23.4525	24.2836	24.5113	23.8856	22.329
CHCHD4	22.9804	21.3802	21.5203	22.0409	21.0689	20.273	22.1025	21.4365	21.1773	21.162	21.4669	19.3341	22.6275	21.4733	22.1152	23.2399	21.9591	20.4053
CHCHD5	19.4624	18.6595	19.4698	19.4558	18.6157	18.8468	18.8222	16.9754	19.6357	16.9053	18.7458	16.566	17.8458	17.5943	19.3682	18.3069	19.259	18.0145
CHCHD6	22.3193	21.4394	21.753	22.5727	20.7581	20.4983	22.1401	21.4885	21.0937	21.8894	20.7608	21.0448	22.3799	21.9246	21.55	23.1088	21.2984	22.1817
CHCHD7	19.0424	15.399	18.7162	18.8737	18.3452	19.0659	18.728	18.9684	18.9587	19.4513	18.6034	19.5773	20.3145	19.3202	18.6078	19.1305	18.8657	19.9214
CHD1	20.6373	22.4549	21.1353	21.6714	21.3925	21.4953	20.6609	20.8293	21.6311	21.5915	21.3887	21.422	21.3637	21.6126	21.6064	20.9568	21.5597	20.9197
CHD1L	19.5217	18.5695	19.2133	19.8704	19.6988	20.7196	20.4335	20.8509	19.6449	20.1054	19.7109	20.7971	19.828	19.5812	20.4095	19.4727	20.2368	20.8722
CHD2	20.987	21.1782	20.7902	21.5518	21.1836	21.3371	21.9213	21.2726	21.5249	21.2477	21.5031	21.2238	21.8268	21.0841	21.4782	21.1187	21.4371	21.2613
CHD3	22.6139	22.952	22.3547	22.1322	22.8078	22.6115	22.5524	22.7748	23.1143	22.8516	23.1244	22.6251	22.5285	22.6057	22.7286	22.1742	22.8692	22.7422
CHD4	23.7378	24.1619	24.0935	24.191	24.5016	24.735	23.6062	23.6079	24.6515	24.4562	24.4609	24.5711	24.1625	24.4144	24.6191	23.7578	24.5997	24.8655
CHD6	None	None	None	None	None	None	None	None	None	None	None	None	19.34	19.4437	17.7476	18.5131	18.3151	17.2664
CHD8	21.0389	20.9746	20.2436	19.7182	20.1572	19.6203	20.6386	19.9447	20.3911	20.0934	20.163	19.7821	20.1581	19.7686	20.0891	20.0233	20.0272	20.1784
CHD9	18.1435	19.293	18.8319	17.5288	19.4643	17.6433	19.3284	17.7379	19.4456	19.1919	18.8409	19.912	19.4513	21.54	19.6404	18.2129	19.3599	18.7423
CHDH	21.528	22.4315	22.7155	23.5799	22.8086	22.9867	22.7833	22.2967	22.5308	22.4354	22.5364	22.0324	23.0353	23.4106	22.4136	23.3701	22.6111	23.7155
CHEK1	14.6885	16.0868	16.8161	15.5035	16.9413	15.9523	None	None	None	None	None	None	17.8627	17.7094	16.7657	16.7022	16.389	16.3364
CHEK2	18.7569	20.8422	18.3099	18.8853	18.5025	19.9819	18.6999	19.1451	18.6803	18.2309	19.005	18.77	18.9293	18.7423	19.1458	18.35	18.9401	18.4689
CHERP	22.5853	22.3782	22.8639	22.1713	23.028	22.4904	22.6185	21.5685	23.1806	22.0727	23.1262	22.0257	22.9615	22.2674	23.1233	22.5424	23.0712	22.456
CHFR	17.5536	17.4006	16.7366	16.6848	16.5074	16.9176	None	None	None	None	None	None	None	None	None	None	None	None
CHGA	22.0174	23.0099	20.6644	26.0534	20.362	26.3371	22.3963	22.927	20.9747	23.5422	20.5792	24.4195	23.1695	23.2038	22.9485	27.4217	21.1438	24.6656
CHGB	21.6405	23.53	20.4075	24.4869	20.4886	25.1149	22.1173	21.521	20.1857	22.4666	20.4121	23.0778	23.3629	24.1851	22.9937	28.1537	21.6182	25.3101
CHI3L1	20.7335	21.9879	20.2861	20.5604	20.7121	21.0622	20.7798	22.4602	20.6322	20.2966	22.2211	21.317	20.5226	21.9457	21.6407	19.8965	20.7785	19.632
CHID1	22.6929	22.7227	22.4333	23.8913	22.7606	22.8952	23.1962	23.1666	22.7229	24.013	22.9338	23.2534	22.2232	23.2435	22.4371	23.0175	22.5635	22.8966
CHIT1	19.7197	20.1943	18.6125	19.028	18.9921	19.4574	20.7495	19.1974	19.2582	18.8741	19.6779	19.7239	19.4431	20.3244	19.8648	19.6305	19.7411	19.5175
CHKA	16.6572	18.0665	15.6025	15.1628	15.3212	15.8161	None	None	None	None	None	None	16.2487	16.5146	15.0032	16.1847	15.0882	16.7674
CHKB	21.2459	20.3495	20.8204	21.1813	20.8849	21.0883	20.3085	19.8118	21.0463	20.4248	21.0849	20.5656	20.5984	20.7894	21.1034	20.6072	21.1239	19.7762
CHL1	20.1033	19.7155	18.917	21.0331	18.4576	21.3615	21.4153	20.7899	18.9923	19.5403	19.3066	20.0296	None	None	None	None	None	None
CHM	20.2751	20.0085	21.0642	20.4072	20.8637	20.8354	21.1174	21.3152	20.3208	20.187	20.5492	19.8178	19.4749	21.3102	20.4275	19.4146	20.2203	18.8254
CHML	19.3553	18.9884	20.5042	19.5742	19.8438	20.15	19.4122	19.4016	19.753	20.0596	19.6594	19.4544	19.8012	18.2713	20.6781	18.9149	20.1847	18.9106
CHMP1A	24.9583	23.1319	23.9449	22.4783	23.7384	21.5852	24.1576	22.7312	23.4445	22.0604	23.2199	21.1764	24.0302	22.84	23.7557	23.0611	23.218	21.7302
CHMP1B	25.1932	23.5962	25.2259	23.6592	24.632	22.8159	25.6469	23.4114	24.38	22.6263	24.0082	22.7974	25.8881	23.6138	25.1157	23.9373	25.093	23.3178
CHMP2A	24.3249	22.8011	23.4632	22.7146	23.0061	22.224	23.0999	22.5064	22.7923	22.544	22.714	20.4729	23.7427	22.9713	22.6649	23.7586	22.5855	22.2312
CHMP2B	24.3531	21.7667	23.8529	24.0205	22.9174	22.4299	23.6586	22.2904	23.4268	23.157	22.8367	21.5916	23.777	22.4102	23.2192	24.2287	22.9083	21.7758
CHMP3	23.4022	22.0647	22.3193	20.9956	22.0453	19.7526	21.5236	22.2303	21.3959	21.2057	21.6305	19.8012	22.3198	21.73	21.5242	21.7019	21.6154	20.4906
CHMP4A	25.2071	23.6648	23.821	23.3984	23.2166	22.253	24.1794	22.8567	23.3831	23.0066	23.4615	22.396	24.1842	22.9148	23.2226	23.0202	22.9653	21.8965
CHMP4B	25.6469	24.0609	24.7814	24.315	24.2708	23.6329	25.2029	24.3384	24.2407	24.0977	24.3614	23.2985	25.03	24.5234	24.3798	24.1056	24.3896	23.1137
CHMP4C	21.3529	18.8143	19.3009	20.6239	19.3322	21.1249	20.1639	20.2982	17.5329	19.5992	17.0667	19.7798	20.1064	19.6091	19.0151	20.1858	19.4317	19.5608
CHMP5	23.6913	22.117	23.0898	22.2439	22.5236	21.3925	23.0708	22.3223	22.0297	20.8493	21.7455	19.9547	22.5438	22.7828	22.2249	22.2564	21.9971	20.2759
CHMP6	20.1984	18.1174	20.3301	20.881	20.632	20.2996	20.849	19.8403	20.6308	20.3728	20.4728	20.7124	20.6826	19.5638	20.072	20.5717	19.9998	20.7523
CHMP7	21.6869	22.2099	21.662	21.8398	21.5204	22.568	21.8249	22.0468	22.0314	21.9965	21.8883	22.1624	21.4637	22.1784	21.5296	21.4401	21.5564	22.2621
CHN2	19.3473	19.5259	18.791	21.3819	17.775	23.1802	20.4018	20.6105	19.0212	20.9651	19.0582	21.3373	None	None	None	None	None	None
CHORDC1	22.7034	22.1765	24.0252	22.8301	23.6305	22.6286	23.0182	22.8945	24.0591	23.1497	23.7815	22.3514	23.0677	22.9262	24.1356	23.9018	23.7047	22.6695
CHP1	23.4461	22.3076	21.8105	20.373	21.7414	20.8975	22.4922	22.2004	21.797	20.9234	21.5158	21.1095	22.0764	22.7352	21.6176	21.77	21.4578	21.6736
CHPF	18.8096	19.3001	19.9817	19.3474	18.8913	19.6661	19.1865	20.0403	19.0105	18.6613	18.6401	19.4462	19.0914	18.6862	19.4445	19.3918	19.4175	19.7098
CHPF2	19.3812	19.1622	18.6522	18.585	18.6138	18.5556	None	None	None	None	None	None	20.0934	20.1393	19.013	18.2547	18.7094	18.0424
CHRAC1	19.4715	16.3796	18.2461	15.1758	18.0291	15.3648	18.051	17.8569	17.0029	16.7849	16.9747	16.7418	17.7555	16.967	16.8741	17.3017	17.3588	16.457
CHST11	18.7157	None	19.4465	17.5885	18.7335	16.8676	20.7526	23.5778	18.0829	18.1612	18.2093	18.4001	18.3982	16.4502	19.1095	17.2081	18.377	16.7604
CHST13	None	None	None	None	None	None	None	None	None	None	None	None	17.5505	13.6573	12.6391	14.7782	12.4617	12.9347
CHST14	20.0781	19.3223	19.778	19.3903	19.9964	19.9401	19.7592	19.7053	19.1955	19.661	19.3996	20.0174	20.2644	19.222	19.7786	19.5213	19.796	19.7014
CHST3	19.3079	18.8534	19.1743	19.1409	19.1018	18.8763	None	None	None	None	None	None	19.6918	19.4838	19.918	19.096	19.807	19.3616
CHST4	20.441	19.5814	18.0031	17.9016	16.1202	16.6529	18.7835	18.0156	15.8423	18.3782	15.6956	18.1417	None	None	None	None	None	None
CHSY1	16.2685	None	16.62	14.7113	15.7184	12.7195	16.7338	14.5543	16.2206	16.4085	16.7863	16.6811	18.4308	18.4374	17.6161	17.0045	16.6764	15.6957
CHTF18	None	None	None	None	None	None	17.2905	17.3689	16.0729	16.5408	15.2183	16.173	18.5106	18.6551	17.1546	16.4019	16.066	16.1967
CHTOP	21.6961	19.959	20.8192	20.2302	20.5333	19.6279	22.2037	21.9717	22.3485	20.7019	21.6609	20.0218	20.7109	21.3855	21.5708	20.9081	20.9626	18.8289
CHUK	20.2283	20.6086	20.0462	20.2622	20.3462	20.3001	20.3959	20.1259	20.4427	20.2084	20.4363	20.4099	20.0451	20.2483	20.133	19.3424	20.1436	20.8419
CHURC1	18.8386	18.6163	18.524	18.0958	18.4368	17.3391	19.7366	19.1119	18.8331	17.4987	17.0325	17.5174	18.6734	18.2437	17.7525	19.5515	18.1367	18.7556
CIAO1	21.2611	20.4655	21.8869	20.984	21.5941	20.8506	21.8865	21.7277	21.5279	21.0739	21.4717	20.4046	21.5318	20.7263	21.828	21.2205	21.4061	20.5595
CIAO2A	18.2683	17.2721	18.7826	17.4247	18.789	17.6574	18.6837	18.5015	18.478	16.0263	18.3549	17.0736	18.2991	19.4876	18.2612	16.4287	18.4235	17.6423
CIAO2B	18.7332	17.9249	18.5338	17.7953	18.6581	18.5932	20.8498	20.0527	17.8534	17.1486	17.9539	17.6872	17.5341	15.843	18.7524	17.8834	18.8033	17.2677
CIAO3	20.3612	20.4416	20.5298	20.6365	20.5618	20.1742	21.7926	21.3538	20.5533	20.829	20.5446	21.348	21.3536	21.0337	20.4879	20.7745	20.5176	20.7885
CIAPIN1	23.1387	22.3723	23.5152	22.9834	23.4387	23.141	22.6885	22.8494	23.1262	23.012	23.1757	22.8782	23.3526	23.1088	23.6311	22.826	23.2891	22.8658
CIB1	21.6038	21.4578	21.0673	21.1114	21.2415	20.8612	21.9498	20.8757	19.9986	20.8645	20.1018	20.0688	21.7344	21.4258	21.3333	21.2635	21.3789	20.7504
CIC	20.7267	19.4233	20.5852	21.0483	20.1708	21.6805	20.2369	20.0402	20.5846	20.8866	20.5048	21.6783	21.2425	20.9043	20.5288	21.2627	20.5979	21.4522
CILP	22.3392	22.5926	22.4607	21.9786	22.0002	21.7805	22.355	23.4704	22.5721	21.2065	22.7389	22.4149	23.2618	22.2607	24.3082	22.6304	23.4777	22.2587
CILP2	20.6798	21.8189	18.7134	18.0797	17.8341	17.582	None	None	None	None	None	None	20.0495	20.8681	17.2537	19.6437	17.8266	18.4581
CINP	19.8755	19.4682	19.5252	19.97	19.4312	20.6638	20.6793	19.9961	19.4657	19.866	19.3564	19.9072	19.1919	19.3483	19.5232	20.5386	19.3361	19.9293
CIP2A	18.84	19.5201	19.0982	18.491	19.2364	18.2807	19.3218	18.841	18.4083	17.6345	18.7966	18.1563	19.9067	18.8879	19.0782	19.1668	18.6652	19.3638
CIR1	19.5289	None	19.6942	19.4444	17.8081	15.6162	19.551	19.5675	20.3569	19.4896	18.5082	18.1449	19.7645	20.0267	19.3907	19.4859	18.8863	19.2408
CIRBP	25.4038	24.0852	23.4466	24.7115	22.834	24.1177	24.7729	23.7649	23.283	24.3065	23.5408	23.9134	25.6537	24.7936	23.3774	25.8788	23.4453	24.427
CISD1	21.7766	21.1874	22.2168	21.8943	22.1853	21.3612	21.2499	22.3267	22.2527	22.6103	22.2783	22.9333	21.703	21.9127	22.7771	21.8824	22.7048	22.6263
CISD2	19.5997	21.3224	20.242	22.0589	20.3097	19.8263	19.7981	20.9772	21.2563	20.3806	20.9338	19.8754	21.5719	20.4806	21.3579	20.2577	21.1193	20.6327
CISD3	19.8059	20.6065	20.1475	20.2103	20.1526	18.5254	19.8677	17.7422	19.6946	19.9685	19.7401	19.0902	18.4831	19.4292	20.5544	18.7522	20.4995	20.3594
CIT	20.4711	19.9037	20.9568	20.1048	20.5947	20.8614	None	None	None	None	None	None	19.6314	19.1467	20.3191	20.3924	20.2586	20.6848
CIZ1	20.2283	19.9333	19.8117	20.5226	19.3005	20.9407	20.0449	19.7073	19.3981	20.0166	19.4161	20.6448	20.1125	20.0458	19.5697	20.2179	19.6884	21.0611
CKAP2	19.5748	18.7439	18.8988	18.0481	18.6606	17.7461	None	None	None	None	None	None	None	None	None	None	None	None
CKAP4	25.1488	24.4328	25.0249	24.908	24.5062	23.7317	24.7578	24.5358	25.2094	25.1644	24.7819	24.5539	25.4313	25.2842	25.406	24.933	24.9184	23.9996
CKAP5	24.3084	24.3167	24.3872	24.156	25.0115	24.3375	24.3403	24.7153	24.6356	24.3512	24.8698	24.7843	24.4603	24.3164	24.8882	23.6329	24.9049	24.0479
CKB	22.6978	23.6776	21.6251	23.2636	21.3363	23.0824	22.302	23.6793	21.2089	22.6623	21.9609	21.6301	21.4648	22.5284	21.861	23.4967	21.8012	22.8247
CKM	14.2567	None	14.0638	12.693	13.2386	12.6671	None	None	None	None	None	None	None	None	None	None	None	None
CKMT1A	22.1996	22.0001	23.104	21.9677	23.0749	22.4267	21.764	21.3494	21.7594	22.4625	21.777	22.3848	22.1924	22.1064	21.7477	21.9441	22.2297	22.9491
CKMT2	22.2304	21.3267	22.9523	21.773	22.5847	21.8265	22.2058	22.0373	21.8739	20.8925	21.4399	21.1173	22.0303	22.0208	21.5668	21.3706	21.9942	21.0498
CKS1B	20.6907	19.0384	19.5755	18.2587	18.511	16.8718	20.4643	18.338	18.2454	15.7564	17.7093	15.8996	19.0894	18.1331	18.531	18.5233	17.5608	17.549
CKS2	23.773	22.9036	22.252	20.6372	21.366	20.3163	22.0277	None	20.6302	20.0761	19.905	20.2988	22.9249	24.3131	21.0882	22.3435	20.3511	20.088
CLASP1	23.0742	23.5912	22.9204	23.091	23.1857	23.0586	23.2716	23.1812	23.2054	22.8456	23.3283	22.9752	19.5453	22.1509	22.7907	24.13	22.9487	23.0475
CLASP2	22.5354	22.872	22.3621	22.6639	22.8384	22.3077	22.736	22.3785	22.9853	22.8287	22.9357	22.6741	23.1021	22.5052	22.7985	23.6265	22.8673	22.6051
CLASRP	20.3311	18.1325	19.1729	21.0936	18.6252	20.784	19.7554	16.0796	19.2489	20.0516	18.6875	20.2632	19.6574	19.0298	19.3202	20.0279	19.1813	20.509
CLC	22.5964	24.0752	22.2072	19.5568	22.1419	20.6484	22.1094	23.2915	25.3363	21.2113	24.7425	19.9577	22.3174	23.2589	23.4813	22.4943	23.2408	20.5632
CLCA1	21.1592	20.9309	21.3767	22.181	22.5538	22.0259	None	None	None	None	None	None	20.3411	20.7306	20.1982	22.9287	21.4119	22.0621
CLCA2	19.4033	18.3608	18.4945	17.7867	17.9633	18.4936	None	None	None	None	None	None	None	None	None	None	None	None
CLCC1	20.5418	20.5401	19.9852	21.9093	20.131	21.7486	20.5327	20.1012	20.505	21.1971	20.1717	22.0502	21.5876	21.0987	20.7368	21.7988	20.5825	20.6331
CLCN3	19.4014	19.0857	17.7624	18.5715	18.489	18.2309	19.2964	15.6166	18.9087	18.9363	18.6718	17.7237	19.2402	18.7207	18.438	18.6452	18.2537	18.1976
CLCN5	None	None	None	None	None	None	None	None	None	None	None	None	5.26086	None	14.7561	15.0613	15.4399	14.6119
CLCN7	19.4651	17.6193	18.5682	18.7735	18.5375	18.6065	19.6023	18.1078	18.4201	18.0614	18.7814	18.7752	19.8372	18.7694	18.4776	19.2366	18.2212	18.9464
CLDN10	19.9496	20.9638	18.2107	22.0123	18.1564	18.9834	19.1254	19.7557	19.629	21.3302	19.861	20.8914	19.52	17.7943	18.1335	21.2908	19.1876	20.3663
CLDN18	20.6187	22.2568	18.3845	21.0639	20.4763	19.1681	22.3707	22.1607	22.9056	20.1826	21.7662	19.8364	20.5882	24.5772	17.3566	21.7507	21.9815	18.8292
CLDN3	18.1301	19.6212	18.2717	20.7195	18.2173	20.9266	17.3741	19.953	18.8561	19.2283	18.596	20.4531	17.3504	None	16.0896	20.6103	16.3116	21.4646
CLDN4	18.4105	16.3258	19.22	17.8575	18.6817	18.3051	19.176	17.8829	18.2449	19.3041	18.2135	19.4101	18.9736	18.7111	18.6955	19.3992	17.1462	19.0234
CLDN7	18.3464	19.6587	16.0641	17.181	14.634	17.6295	20.0444	20.5574	18.5113	19.8979	19.3008	21.2596	18.8691	19.4302	13.1694	16.3023	13.2447	14.4155
CLDND1	None	None	None	None	None	None	18.7373	16.938	17.6615	17.6237	17.5008	18.9219	20.8239	21.131	18.6971	20.979	18.4082	18.3722
CLEC11A	22.5959	21.723	23.0052	21.9325	22.9092	22.0716	22.551	22.5053	21.52	21.1449	22.1927	21.9738	22.154	21.7757	22.4554	21.6785	23.0908	22.0693
CLEC12A	12.0264	16.9154	15.023	14.8862	15.1991	15.2837	8.72071	None	15.3803	16.2832	16.1665	16.5471	None	None	None	None	None	None
CLEC14A	20.1155	20.1442	18.9841	18.6551	18.7733	18.8065	None	None	None	None	None	None	18.4966	None	18.2347	17.3497	18.5049	17.7012
CLEC16A	20.1406	21.2592	21.0174	21.5296	20.5679	22.6288	20.4341	21.4497	21.1559	21.4705	20.92	22.3776	20.9806	22.1104	21.0354	21.1477	21.0947	21.6148
CLEC2B	18.7797	18.9084	18.3782	17.2445	18.7063	18.4496	None	None	None	None	None	None	18.2418	None	19.072	17.9626	18.4193	18.8173
CLEC3B	24.5694	23.4474	24.1409	22.0001	23.8346	23.2826	22.2506	22.6636	22.8986	22.169	23.4128	22.7393	23.6502	21.8821	23.5393	24.2559	23.8928	23.6034
CLEC5A	19.9836	17.5041	19.2914	18.4569	19.5814	18.8476	None	None	None	None	None	None	None	None	None	None	None	None
CLGN	None	None	None	None	None	None	None	None	None	None	None	None	20.9968	19.1692	20.1344	21.304	18.1873	18.8446
CLIC1	25.1474	25.1648	25.8079	24.5611	25.7991	25.3034	24.3746	25.4597	25.3467	24.856	25.599	25.4813	24.9042	25.7391	25.3708	24.7634	25.5254	25.4592
CLIC2	21.8003	23.0147	22.2135	22.7003	22.2204	22.81	23.1363	23.1167	23.7218	23.0868	23.5619	23.5631	21.7431	22.9635	22.0114	22.4966	22.7647	23.0192
CLIC3	22.0023	20.9929	22.934	20.4304	22.4855	20.9145	21.6518	20.829	20.0971	20.195	19.7628	19.8659	21.0052	20.9998	20.8216	20.8508	21.0009	20.0982
CLIC4	23.8711	24.1664	24.7162	23.7559	24.7506	24.0592	23.1373	23.724	24.0833	24.0787	24.8434	24.342	23.774	24.2098	24.6862	23.4301	24.8825	23.7524
CLIC5	17.9781	18.9927	18.1414	19.2238	18.3028	20.5529	20.9854	20.8757	17.9619	19.6999	18.2525	20.0991	18.3324	18.5365	17.9443	18.4273	18.7718	18.7683
CLIC6	21.5665	21.3908	20.8711	20.6997	20.2204	21.1617	22.8322	21.7077	22.0911	22.0372	22.1432	21.9344	21.9461	21.5395	21.4495	21.3855	21.7006	21.6873
CLINT1	24.2446	23.7939	23.9487	24.2976	23.8342	23.3116	24.3114	23.3111	24.0424	24.3621	23.9463	24.1602	23.8561	23.5075	23.6934	24.1254	23.7923	23.1504
CLIP1	24.2871	24.3214	25.4237	24.9761	25.3006	25.1072	23.7176	24.8812	23.9937	24.8943	24.332	25.0021	23.8417	24.1673	24.0163	25.8096	23.469	25.3209
CLIP2	23.9956	23.8707	24.1807	24.6968	24.1699	24.3	23.6143	23.468	23.741	24.113	23.46	24.476	24.1341	23.3079	23.6919	24.9155	23.8063	23.8551
CLK2	19.4987	18.7829	17.9879	19.1831	17.3297	17.9189	None	None	None	None	None	None	None	None	None	None	None	None
CLK3	17.2688	17.6523	17.8893	17.3656	18.2601	18.1368	20.605	20.5157	18.5535	17.987	17.1607	17.0857	None	None	None	None	None	None
CLMN	22.3901	23.5034	22.3131	23.3226	22.4791	23.0232	23.1394	22.1531	22.4504	23.3595	22.5289	23.8733	22.9179	22.7548	22.3971	23.3456	22.5543	23.4449
CLN3	15.5304	16.0506	15.043	14.9821	15.2247	15.924	14.6373	15.6456	14.321	14.8766	14.4826	15.3386	None	11.8841	14.6411	15.2276	14.7489	16.9351
CLN5	20.138	19.9161	19.9404	19.3922	20.3245	20.235	19.9471	19.261	20.7302	19.9797	20.8417	19.7825	20.2843	21.5019	20.2331	20.7231	20.6621	20.614
CLNS1A	21.4031	19.39	20.6755	20.5872	21.056	20.7521	20.6052	21.2265	20.3973	18.0087	20.3424	20.3586	20.5194	20.7988	20.5743	21.4575	20.585	20.7003
CLP1	20.7172	20.9814	19.4422	18.4948	19.5731	18.8865	20.1219	21.5696	19.1496	17.9227	19.2051	17.7274	18.6393	19.7584	19.201	18.3473	19.1917	18.2022
CLPB	22.8546	23.0258	23.3551	23.4445	22.8117	22.8266	22.8647	23.4811	22.9409	23.0254	22.7987	22.7944	22.4918	22.4248	22.9463	22.7178	22.8027	23.2951
CLPP	23.2592	22.1877	22.512	22.5169	22.392	22.8887	23.1936	22.5172	22.4309	22.7151	22.4042	22.2682	23.1445	22.9942	21.699	22.6499	21.6116	22.2843
CLPS	23.0546	24.0497	21.9904	27.9858	22.962	26.4158	23.1626	24.9336	21.8299	27.2204	21.6654	24.9623	24.1864	25.6758	23.9434	29.5061	24.0782	26.9147
CLPTM1	21.4533	22.2672	20.1698	21.6558	20.5454	21.4312	19.3702	20.4573	21.347	21.16	21.2084	21.3539	21.1255	19.7355	21.2673	20.0279	20.8493	21.034
CLPTM1L	17.8907	None	17.0025	19.5751	17.7836	20.162	18.5909	19.4809	19.3425	19.9741	19.0313	20.5208	19.2608	19.6544	19.2445	19.3357	19.3459	20.3919
CLPX	22.2319	22.6431	22.8224	23.8062	22.4541	24.8049	22.2864	22.5112	22.7324	23.4349	22.3968	23.629	22.5304	22.284	22.9174	22.855	22.3898	22.9799
CLRN3	None	None	None	None	None	None	None	None	None	None	None	None	16.433	15.8045	15.5723	16.3232	15.8413	16.0767
CLSTN1	23.8304	22.7781	23.9293	22.2684	23.828	22.2136	22.1403	21.7174	21.6079	21.8661	22.0329	21.8281	23.6642	22.6165	23.6892	22.8063	23.9035	22.9977
CLSTN3	None	None	None	None	None	None	None	None	None	None	None	None	17.6638	16.5897	17.3262	17.5692	16.2681	16.4105
CLTA	26.2155	25.0186	25.0332	24.4903	24.6035	23.1737	25.3669	24.9028	24.6754	24.8213	24.5994	24.4256	26.029	24.1427	25.2137	26.4006	24.7516	23.4439
CLTB	26.7547	24.0307	25.5257	25.2207	25.1677	24.2086	26.3844	24.1904	25.2396	24.7468	25.0005	24.4027	25.3353	23.8233	24.3952	26.7742	24.6161	23.355
CLTC	26.3497	27.3736	26.9533	26.5754	27.5584	26.8597	26.035	26.8638	27.0613	26.4948	27.4428	26.2909	26.4804	27.1894	27.2475	26.3201	27.3548	26.9657
CLTCL1	None	None	None	None	None	None	20.5236	20.4548	18.1378	18.4185	18.5284	19.1794	18.7597	17.79	18.4148	17.5394	18.3579	17.4634
CLU	25.6095	25.494	26.3453	24.9582	26.2129	25.1196	24.6236	24.808	23.9876	25.4264	24.2899	24.7201	25.4771	25.2688	25.702	26.9504	25.1582	24.8884
CLUAP1	18.2978	18.041	16.8518	18.0672	16.9677	18.4051	13.7262	17.5041	16.4711	17.5449	16.7606	18.1457	17.1896	19.6956	17.2609	17.8194	17.3237	18.0294
CLUH	21.8268	22.0961	21.3057	21.3992	21.449	21.345	22.5044	22.4137	21.6132	21.5488	21.421	21.2481	21.7489	22.0754	21.2883	21.1785	21.1657	20.333
CLYBL	21.5466	22.4422	21.2731	23.2242	21.0371	24.8246	21.7647	21.923	22.0249	23.5145	21.5789	23.3119	21.6549	22.2556	21.2062	23.8501	21.1152	23.5903
CMA1	22.6823	23.025	21.7306	20.7631	22.1582	21.7472	22.1669	22.2541	20.6803	20.3919	20.9866	20.841	21.6759	22.0522	22.119	22.0346	22.2855	22.1344
CMAS	22.5518	23.4772	23.7364	23.9583	23.933	24.1241	23.7428	23.8369	23.675	24.2322	23.8563	23.7254	23.7435	23.9339	24.7251	23.6035	24.2689	24.0978
CMBL	22.4841	21.8297	22.4937	22.8141	22.6193	22.014	22.3494	22.4653	22.3065	23.0638	23.0296	22.5456	22.2533	21.8043	23.4916	22.0763	23.6153	21.9168
CMC1	19.7906	20.709	20.7779	20.6992	20.4299	18.3612	20.217	19.9844	20.8968	20.4097	20.6427	20.0371	19.0681	22.1229	20.8457	21.261	20.7706	19.5897
CMC2	20.375	20.7136	20.2377	20.4583	20.0044	20.1347	20.1141	19.8962	20.0927	20.3737	19.8103	20.2765	20.9152	20.1609	20.0869	21.8326	19.8752	21.992
CMC4	21.1075	22.498	21.7055	23.4925	21.28	21.5007	21.5732	20.9023	21.7404	22.9775	21.8848	22.1554	21.007	21.4438	21.3912	25.2266	21.5273	21.3163
CMIP	19.8167	18.9461	19.5595	19.8354	19.7859	19.636	19.1791	18.5723	18.4077	18.5616	18.9525	18.7377	20.3864	19.9141	19.7294	19.6596	19.6447	20.0985
CMPK1	23.416	23.0342	23.2022	23.9505	23.2266	23.1806	23.0906	23.0334	22.878	23.6721	23.2032	24.0899	23.1632	23.8256	23.0924	24.9591	23.6195	24.8261
CMPK2	21.662	22.4577	21.7804	21.5141	22.1839	21.8917	22.4013	22.3819	21.1316	21.2675	21.0506	21.6703	21.9941	22.4749	22.6743	21.7295	22.7709	22.2823
CMSS1	None	None	None	None	None	None	None	None	None	None	None	None	17.5078	17.8292	18.0826	16.6093	17.688	17.6175
CMTM4	19.0706	16.6214	17.7083	17.9708	17.7829	18.2186	21.1623	20.9191	17.5222	18.56	17.8126	19.6682	19.6855	18.2951	17.7941	17.246	18.1981	17.2825
CMTM6	15.4367	None	16.6008	15.7112	17.0399	16.5264	16.6884	16.7794	18.2577	17.367	14.1738	15.5818	19.0854	17.7316	18.7243	17.1487	14.3213	16.0181
CMTR1	22.3075	22.2603	22.0098	22.0493	22.314	22.2692	22.3721	23.1567	22.7733	22.5046	22.4661	22.6061	22.3482	22.5838	22.689	21.937	22.828	22.3035
CMTR2	17.5516	18.4691	17.7082	18.5183	18.2621	18.4906	17.1173	16.6905	18.3265	17.569	18.5667	17.6691	20.1783	13.6124	17.3485	17.6576	17.2971	19.0858
CNBP	21.9334	22.9802	23.8714	23.7434	23.0578	22.9904	18.6167	22.1979	23.5397	22.5677	23.145	21.7765	19.0099	22.6232	23.175	24.8356	22.6972	22.801
CNDP1	18.4471	18.0829	19.3277	17.4458	19.0593	17.4619	17.8828	17.401	17.0505	17.9262	17.6435	17.6881	22.54	21.8638	17.8767	20.5358	18.2975	17.953
CNDP2	25.3297	25.4096	25.9851	25.2521	26.0972	26.4495	24.8828	25.2695	25.1653	25.8047	25.4465	25.6569	24.9323	25.8091	25.0301	25.1004	25.4166	26.1877
CNKSR1	None	None	None	None	None	None	None	None	None	None	None	None	17.8337	18.2398	16.3087	16.9609	16.3971	16.7984
CNN1	25.3207	25.7536	25.6019	24.7957	25.0854	25.4608	25.1596	24.9092	24.4572	22.9139	25.291	24.9828	24.5589	25.7196	24.3907	24.5239	25.023	24.9858
CNN2	25.337	25.4644	25.8717	24.7092	25.4463	24.5212	24.6758	25.304	25.4036	23.7416	25.5933	24.1032	24.87	24.8603	25.1205	24.5908	25.6766	24.644
CNN3	24.7902	23.6776	24.4919	23.2721	24.9285	23.8702	24.0808	23.7026	24.1841	22.9968	24.3706	23.2248	24.2423	23.644	23.5299	24.0986	24.8157	23.6458
CNNM2	None	None	None	None	None	None	None	None	None	None	None	None	16.1343	16.7204	15.6345	15.9112	15.8661	16.1673
CNNM3	18.6616	None	18.3406	19.5955	18.7253	17.5569	17.9357	17.8028	19.3973	18.8709	19.3911	18.5502	18.8502	19.964	18.968	19.2847	19.0458	19.5843
CNNM4	16.0435	15.8616	17.222	16.7238	17.8022	17.738	None	None	None	None	None	None	17.691	17.4508	17.4978	17.3648	17.6565	18.8533
CNOT1	23.3654	24.1833	23.5674	23.601	24.1073	23.8856	23.8003	24.1954	24.1502	23.841	24.2188	23.9165	23.8828	23.7679	24.1993	23.2199	24.2093	23.8562
CNOT10	20.7991	21.6923	21.0099	21.1612	21.6539	21.7218	20.4734	21.7439	21.5706	21.5452	21.3498	21.7191	21.0741	21.3394	21.6536	20.8312	21.6811	21.7415
CNOT11	20.7736	21.5474	20.7777	21.3682	21.4746	21.1758	20.6495	22.0189	21.3787	21.3354	21.5977	21.899	21.1892	20.9573	21.3345	20.6937	21.5237	20.6764
CNOT2	20.8024	20.3764	20.5478	20.4707	20.2974	21.0137	21.0092	20.7801	20.8464	19.9082	20.7781	19.4344	20.9781	19.9727	20.5008	20.4121	20.4995	19.7545
CNOT3	22.2577	22.7225	21.7939	22.231	21.6989	22.2302	22.2632	22.7543	21.9444	21.8318	21.8025	21.3954	22.3204	22.0847	22.0342	21.3297	21.809	20.6708
CNOT4	19.9758	20.6537	19.8768	20.1663	19.8681	20.4215	20.2663	21.524	19.9569	19.7937	20.0209	20.4326	20.1135	20.0152	19.9369	20.2606	19.7798	20.5582
CNOT6	19.0329	21.1129	18.4012	19.0127	18.4766	19.0446	17.2553	18.1112	19.1105	17.7341	19.3013	17.646	18.4093	17.7508	18.6106	18.4853	18.6236	18.1175
CNOT6L	20.4616	19.86	19.3632	20.9387	19.4144	20.7781	19.9242	19.849	20.2309	20.5602	20.2874	20.6017	19.0276	18.9738	19.6927	19.6683	19.782	19.051
CNOT7	18.7832	19.8979	19.6477	20.0171	20.0772	19.8165	19.057	19.3136	20.082	19.7009	20.2078	20.0659	19.0169	19.7836	20.0637	19.3153	20.0954	19.9113
CNOT8	18.9487	18.0273	18.5157	18.2328	19.0174	19.1232	17.7091	None	18.7916	19.2171	18.0279	19.5429	19.2778	19.6975	19.1481	18.3856	18.9836	19.8469
CNOT9	21.1319	22.274	21.2764	21.6117	22.0313	21.6664	20.6661	23.0654	21.874	21.01	22.0294	21.1657	21.4268	21.6207	22.0995	20.8798	22.0146	21.7201
CNP	23.657	23.9264	23.8189	23.8748	23.99	23.122	23.3562	24.6882	24.1383	23.8717	24.2671	23.8404	24.2998	23.6975	24.3454	23.3141	24.2065	23.9468
CNPY2	24.6749	24.0028	22.9643	23.8683	22.4754	22.7135	23.9086	22.1877	22.7421	22.748	22.9095	22.4991	24.0363	23.2988	23.3689	24.5232	23.0148	22.9391
CNPY3	24.2528	22.0125	23.994	23.9702	23.6914	24.2838	23.8858	22.9911	23.554	23.9265	23.3179	23.4112	23.2904	22.4993	23.2354	24.4626	22.9281	24.6753
CNPY3-GNMT;GNMT	19.1947	20.8962	18.6449	23.4358	18.7864	24.0345	20.2516	21.0509	17.608	22.4607	17.817	22.4576	20.984	18.3789	19.1372	21.6065	19.4789	23.1876
CNPY4	22.5273	20.3334	21.5766	21.525	21.3156	21.2804	21.3701	21.3018	21.3155	21.6578	21.3415	21.6759	22.1377	22.1315	21.1768	22.931	21.3789	21.6213
CNRIP1	21.0837	21.7263	21.1899	20.7543	21.4742	20.2948	21.0291	21.5628	21.7745	20.7174	21.9661	20.2615	21.004	21.5459	20.5634	23.7044	21.5162	20.6019
CNST	18.7671	20.6055	17.5782	18.9493	16.9697	16.8131	17.6953	14.0637	18.5707	18.0461	17.2149	16.8939	16.6873	17.7112	17.6412	19.3228	17.5873	17.8306
CNTN1	19.7397	19.1114	18.9258	19.2589	18.5477	19.0962	19.0304	17.9501	18.597	18.6865	18.6834	19.506	19.1033	18.9457	18.3607	19.5543	18.6125	19.5641
CNTRL	20.8284	21.1383	19.0406	20.4143	18.4822	19.3588	20.4071	19.4097	19.5705	18.8368	19.2526	18.5846	None	None	None	None	None	None
CNTROB	17.4423	17.3126	16.0993	17.0231	16.0082	18.0103	None	None	None	None	None	None	None	None	None	None	None	None
COA3	22.6865	21.8247	21.2152	21.2676	20.242	20.1269	22.8821	22.3049	20.8257	21.08	20.2307	19.8188	21.6416	21.9611	21.1699	21.3379	20.413	20.7825
COA4	21.4269	19.8763	21.3671	20.4473	20.7972	19.4232	19.9642	20.5589	21.3546	18.353	20.8168	17.7128	21.0225	19.285	21.0318	23.1804	20.6803	18.9809
COA5	20.1064	18.4701	19.5039	20.6804	19.3467	18.4645	19.9178	19.2982	19.8709	20.5902	19.7929	19.8873	20.3597	20.7394	19.3955	20.8124	19.5512	19.6293
COA6	20.7447	20.8836	21.4752	21.818	21.3375	20.2469	20.0501	21.0042	21.6694	21.7099	21.3749	20.4114	20.271	21.354	21.2184	23.7672	21.1369	18.9823
COA7	23.0668	22.6985	22.3389	22.0927	22.068	21.8944	21.7993	23.4553	22.2441	22.2439	21.838	20.6848	22.0594	21.9246	22.4368	21.8852	22.0107	20.3062
COASY	21.9286	23.4715	22.6286	23.3251	23.1109	22.6927	21.279	23.7261	22.6784	23.1204	22.8794	24.197	22.3096	23.007	23.2909	22.561	23.2345	23.1027
COBL	19.2635	20.4371	19.3193	22.1246	18.3081	21.636	18.5652	16.4494	17.9214	20.1941	17.6177	20.778	19.1945	18.2464	18.9272	20.3121	19.0287	21.845
COBLL1	23.2709	23.1568	22.7827	25.1346	22.3998	25.1021	23.2778	23.0647	22.1539	24.4955	22.1932	24.342	22.7157	23.2999	22.067	25.1497	22.3852	25.331
COG1	22.5447	22.646	22.3564	22.9883	22.5186	22.7861	22.2929	21.9767	22.5292	22.5988	22.8116	22.9071	22.0069	22.4965	22.4099	21.8999	22.6017	22.3782
COG2	21.7397	22.0228	21.6052	22.5144	21.8968	24.0395	22.4511	23.2045	22.0069	22.943	22.2823	23.5431	21.8699	22.318	21.9394	22.0136	21.847	22.7958
COG3	22.3414	22.7532	22.4688	23.1001	22.8417	22.5529	22.8412	22.4072	22.6396	22.6831	22.9463	22.5207	22.242	22.3695	22.547	22.0369	22.7841	22.5208
COG4	22.1073	22.9911	22.1315	23.3054	22.6861	23.1686	23.2071	22.9498	22.574	23.1875	22.8605	23.1517	22.9779	22.9118	22.5108	22.5454	22.5892	22.9981
COG5	21.9241	21.8536	21.5496	22.0254	22.0124	21.4029	21.9795	20.6629	21.9635	21.9299	22.1523	22.1238	21.5323	22.4357	21.9632	20.8533	21.9327	21.368
COG6	22.0305	22.1286	21.8022	21.1522	21.9172	20.998	22.3598	21.8695	22.0695	21.2101	22.3718	20.9632	21.8391	22.1587	21.9346	21.4767	22.0696	21.9321
COG7	22.434	22.853	21.8283	22.1199	22.5308	22.1713	22.5031	22.7571	22.014	22.5259	22.3269	21.6986	21.7576	22.1433	22.0848	21.8195	22.3685	22.0465
COG8	21.0358	22.1814	21.0718	21.7394	21.7654	21.3207	21.8013	21.2799	21.5619	22.1332	21.6822	22.5329	21.6095	22.9165	21.3811	20.9204	21.7039	21.2424
COIL	21.5291	22.3211	20.0703	20.4697	20.3336	20.154	19.9549	20.0268	20.2812	20.2716	20.2539	20.0566	21.1803	20.7452	20.8631	20.9962	20.4288	20.8802
COL10A1	21.6928	18.3743	21.1093	19.3854	19.8078	19.2172	20.9411	18.3796	19.1583	17.9129	17.3218	18.1112	22.3543	18.8131	18.9662	19.6352	18.1967	18.2215
COL11A1	26.3493	25.8765	25.9875	24.6725	24.7732	24.5454	25.7246	24.8071	24.0089	23.6623	24.6238	23.6182	25.8711	25.3608	25.3058	24.5903	25.5707	24.3041
COL12A1	28.3425	27.6823	28.7503	26.4606	27.52	26.7558	26.7443	27.5134	26.9445	25.1538	27.1637	26.1934	28.4839	27.6234	28.7254	26.269	27.72	26.4934
COL14A1	25.397	26.6066	26.3262	25.1723	26.5631	26.0074	27.13	27.3309	27.3484	26.8994	28.0979	27.025	26.4954	27.3324	27.0762	26.8836	27.5961	26.8327
COL15A1	22.5966	23.0126	23.7658	22.8985	23.4353	22.2204	22.7207	23.9671	24.2625	22.9777	24.3454	22.7992	23.7883	22.5608	24.4457	24.5128	23.8186	23.0226
COL16A1	22.333	22.6029	21.7985	20.4568	21.1876	19.3458	21.0866	24.1962	21.5863	19.9993	21.9729	20.4631	21.8361	22.2129	21.4288	21.8191	21.4583	21.1043
COL17A1	22.4946	20.6736	21.5809	19.5761	21.5897	19.6649	20.6425	18.1333	18.4411	18.072	17.1777	18.0806	22.1905	20.8172	21.79	20.9283	21.0005	20.2976
COL18A1	23.0529	23.2588	23.598	23.334	23.4016	23.4247	22.975	23.4228	23.2521	23.3994	24.1898	23.5858	23.3096	23.4573	24.3416	24.4927	23.8192	23.855
COL1A1	29.151	27.4399	27.4525	25.292	26.1544	25.4027	27.6996	27.7665	26.1855	25.1421	26.319	25.848	28.5327	27.7156	26.8639	27.0331	26.641	25.354
COL1A2	27.3994	26.3061	26.2767	24.8397	25.1088	24.5821	26.6679	26.7084	25.1122	24.2426	25.0843	24.6416	27.2621	26.8332	25.717	26.3088	25.6865	24.5098
COL22A1	17.6259	17.5919	17.5663	17.6292	17.3754	18.0319	None	None	None	None	None	None	None	None	None	None	None	None
COL28A1	19.0967	19.5053	19.3659	20.3563	17.9471	21.6418	18.7338	17.0133	16.9211	20.0091	18.8874	20.6725	18.837	18.2054	19.2005	19.6761	18.9962	21.3891
COL2A1	23.9198	24.2597	20.9862	19.2929	19.4003	19.6878	22.7301	21.453	20.9938	22.2161	20.0231	21.0227	22.405	21.9887	20.0129	21.6345	19.8724	20.3655
COL3A1	25.5354	25.0985	24.5078	22.9748	23.8773	23.2118	24.4293	24.8191	23.9167	22.5539	24.1743	23.5754	25.1925	25.1834	24.2478	24.0527	24.6733	23.4134
COL4A1	22.3932	21.7918	23.3238	21.7969	21.7355	21.161	23.2613	22.6841	22.416	22.2324	21.7513	21.3554	23.8378	22.3076	23.3748	23.094	21.7178	21.2743
COL4A2	23.4755	24.1855	24.5952	23.8783	22.9758	23.345	24.9111	24.4018	23.9511	24.0412	23.1175	23.053	24.7942	23.745	24.4112	24.3282	23.2017	23.2996
COL4A3BP	22.6751	23.3923	23.8324	23.2627	23.7224	23.2688	22.7951	23.4518	23.2875	22.7945	23.1559	21.8641	22.9366	23.5555	23.2749	22.8215	23.3884	23.122
COL4A6	20.3622	20.1077	22.0182	19.3893	20.1246	17.8018	21.2358	20.6829	21.2493	19.7943	19.6432	17.7581	22.2569	23.1602	22.2098	21.2066	20.1486	19.4265
COL5A1	24.7451	22.3675	24.3189	22.5644	24.136	22.5469	23.4057	23.9862	23.4048	21.4408	24.1062	22.2641	24.5837	24.1842	24.1435	24.2822	24.2321	23.1912
COL5A2	25.5107	24.2112	24.2717	22.7125	23.424	22.2729	24.1759	24.0696	23.1325	22.236	23.9104	22.5567	24.1995	24.3218	24.3818	24.3449	23.9488	22.804
COL5A3	18.8933	17.1329	18.2338	23.7294	16.1956	21.5967	21.1535	19.6078	18.8921	18.6891	19.333	18.7118	20.8869	21.0675	19.5274	20.437	19.4312	19.0364
COL6A1	24.5355	25.276	25.5108	23.7251	24.0482	23.7836	24.4937	24.9407	25.6075	24.0234	24.1763	23.6168	25.4956	24.8997	26.1822	24.3879	24.5996	24.276
COL6A2	25.3562	25.5203	25.8358	25.3397	25.0594	25.1706	24.8438	24.4706	25.2472	25.6598	24.6091	25.3869	25.6724	24.5663	25.6047	26.0694	25.0712	25.4122
COL6A3	28.2766	28.5484	28.1545	26.9093	27.5616	26.9607	27.6703	27.8569	28.3648	27.1064	28.476	27.1206	28.5009	27.7036	28.963	27.9331	28.0978	27.1813
COL6A6	None	None	None	None	None	None	18.5127	17.8393	16.6652	17.7464	16.2064	17.942	17.0558	17.404	15.7362	17.6295	16.4201	16.8603
COL7A1	22.7474	21.9861	22.3793	20.8339	22.2172	20.9811	21.9789	22.3406	21.0265	21.5767	21.1057	21.3324	23.3051	22.9995	23.7754	21.8857	22.8223	21.8792
COL8A1	22.4853	22.095	23.2676	20.891	22.1081	20.8252	21.1319	21.0952	21.1128	20.4655	21.3129	21.7444	23.221	21.2956	22.4669	20.783	21.8965	21.3475
COL8A2	None	None	None	None	None	None	16.5164	17.1878	16.2621	15.7129	15.3274	15.5476	18.1353	17.9016	16.7542	17.4083	16.9485	19.3812
COLEC11	20.527	19.5932	20.1938	20.7283	20.0026	20.5877	20.0069	19.0689	19.6462	20.3951	19.7265	19.7583	20.6058	20.9574	19.6879	21.4944	20.4935	20.5863
COLEC12	21.7516	20.6831	21.8392	20.5435	21.511	20.1862	21.7576	21.3249	20.3722	20.7482	20.1747	19.9639	None	None	None	None	None	None
COLGALT1	23.9294	23.4273	24.841	23.3586	24.7376	23.5727	23.4942	23.6551	24.0242	22.5128	24.0475	23.3046	24.4895	23.3947	24.9957	23.1912	24.6571	23.2764
COMMD1	20.7165	20.065	20.4788	20.2895	20.414	19.1563	20.5335	19.2546	19.5983	20.365	20.1264	20.0027	21.1839	21.4027	19.8386	20.7411	20.1244	19.7661
COMMD10	22.3985	21.4394	21.7775	21.3704	21.9605	22.8292	22.603	23.0931	21.3678	22.0864	21.5481	22.5345	21.654	22.2172	21.0886	21.7863	21.3198	22.6179
COMMD2	21.1603	19.4603	21.1622	19.5296	21.3675	19.9659	19.4896	19.3351	20.9096	20.4245	21.0516	20.459	19.5552	20.1194	20.6802	20.8603	20.8586	19.9035
COMMD3	20.8189	21.185	21.4572	21.1207	21.7259	20.2274	20.8283	19.2466	21.3755	21.0946	21.6259	20.0568	19.7822	21.3457	21.0521	21.8224	21.411	20.3456
COMMD3-BMI1	18.9432	17.0744	19.986	18.8445	20.0289	18.63	19.087	18.741	19.7643	19.84	19.7539	19.9933	19.1877	18.4024	19.4827	19.1215	19.8231	18.6513
COMMD4	22.0282	23.1104	22.1099	21.1102	22.2388	22.2765	21.569	21.858	21.9147	22.3118	22.0175	22.6379	21.7947	22.3799	22.0852	21.1937	22.1222	22.2542
COMMD5	21.2049	20.8395	22.2646	20.4439	22.3966	20.9781	22.3255	22.8485	22.0574	21.5325	22.4873	20.7944	22.0093	22.2272	21.7215	20.6504	22.0746	21.2966
COMMD6	20.8311	19.8547	21.2962	19.6452	20.8535	19.6399	20.5388	20.3887	20.3949	19.7761	20.4642	18.8462	20.5072	20.6567	20.2536	20.7043	20.4042	20.2353
COMMD7	21.0278	21.803	21.5033	21.4072	21.481	21.1729	20.67	21.9476	21.1372	21.5571	20.9353	21.1583	20.8066	20.1028	20.7833	20.1415	21.0553	20.3897
COMMD8	20.8662	19.4993	20.8647	19.2962	20.9309	19.59	20.535	19.3906	20.726	20.6329	20.7133	19.7703	20.5215	19.8748	20.6321	21.2704	20.5983	18.8918
COMMD9	21.5455	20.1635	21.3155	20.9628	21.7028	20.6887	19.955	18.9452	21.49	20.7363	21.247	19.7494	20.4871	20.0287	21.2563	20.9931	21.3827	20.6064
COMP	23.1347	23.6258	23.5376	22.5337	23.2874	22.707	21.7211	22.6517	20.6696	20.0614	21.8023	21.9282	23.0483	23.5353	22.7054	22.9814	23.4511	22.604
COMT	22.9434	22.8045	23.472	23.6574	23.6244	24.0114	23.3188	22.8731	23.3207	23.0057	23.5884	22.6164	22.0477	23.1469	23.7275	24.4639	23.5477	23.8521
COMTD1	20.5587	19.5206	20.3895	20.3642	20.4218	20.4253	19.9799	20.0987	20.0914	19.6906	19.7686	19.967	20.4003	19.1449	20.2152	19.9679	20.2365	19.851
COP1	15.9031	None	16.7527	17.3832	16.4084	17.3253	19.7096	18.8849	16.9133	17.6752	16.734	18.1483	18.9267	17.3168	16.6013	18.4483	16.7183	18.321
COPA	24.5067	25.8263	25.261	25.3898	25.7893	25.3851	25.1267	25.8106	25.9242	25.5146	26.4063	25.2172	25.2231	25.9667	26.0572	24.5664	25.9719	25.4617
COPB1	24.4656	24.701	24.1771	24.8386	24.6597	24.7559	24.2348	24.7876	24.7347	24.7632	25.1276	24.719	24.6072	24.4238	24.7061	24.3218	24.8371	24.6519
COPB2	24.6265	25.365	24.9661	25.5823	25.2214	25.3852	24.9935	25.5005	25.3909	25.6266	25.6189	25.897	24.6478	25.4741	25.3393	24.7425	25.2979	25.9385
COPE	23.0767	22.5527	23.3156	23.5807	23.2845	24.0985	23.1083	22.7106	23.0012	23.7338	23.3382	24.2975	23.0086	24.026	23.3917	24.9427	23.3546	24.6906
COPG1	24.322	25.1085	24.8978	25.803	25.2795	25.8676	24.348	24.9402	25.2799	25.8964	25.7182	26.0342	24.7799	25.0071	25.4061	24.863	25.4345	25.7558
COPG2	22.7043	23.421	22.2991	22.2721	22.7234	22.7186	22.4746	21.8934	22.5454	22.1347	22.5479	22.3008	22.5327	22.5073	22.9787	21.3228	22.9101	22.572
COPRS	19.2441	17.9231	18.3431	18.2022	18.1774	18.2719	18.5949	None	17.773	18.2372	17.956	18.3301	19.8214	18.3549	19.1978	20.1085	18.542	17.5775
COPS2	22.5891	23.2759	23.1863	23.2821	23.457	23.543	22.7234	22.7789	23.539	22.9359	23.7287	22.6369	23.0317	23.6579	23.3667	23.1125	23.5513	23.2563
COPS3	21.5649	21.8954	21.5522	22.0216	22.222	22.2518	22.3829	22.67	22.2949	21.7539	22.3803	22.3717	21.6647	22.7049	22.206	21.8181	22.1386	22.2965
COPS4	22.77	24.1372	23.7986	23.8632	23.7559	23.3756	22.8518	23.4877	23.6123	23.7952	23.6496	23.6878	23.4306	23.9168	23.6751	23.6749	23.7536	23.2392
COPS5	21.7379	22.2078	22.1351	21.8314	22.1173	22.1	20.8184	21.5377	22.0663	21.5773	22.2343	21.6056	21.2799	21.9862	22.1223	21.9125	22.0947	21.7066
COPS6	21.7601	21.508	22.7193	21.2657	22.5615	22.1578	22.4613	22.6147	22.4484	22.7757	22.776	21.9652	22.2226	22.3459	22.7477	22.3335	22.6701	21.8109
COPS7A	21.41	20.4074	21.155	21.0423	21.211	20.4398	21.2775	21.6704	21.3795	20.0792	21.6957	20.4518	21.6816	21.4079	21.6123	22.0931	21.5582	20.3585
COPS7B	20.9894	21.6199	21.0283	21.6908	21.0009	21.621	21.3832	22.1182	21.3761	21.3579	21.1137	21.7177	21.088	21.5081	21.3766	21.5884	21.0324	21.0534
COPS8	20.9704	20.2269	20.9774	20.6352	21.0263	20.4092	20.6085	20.7573	20.7745	20.3045	20.8692	20.2101	20.6399	21.1542	20.6427	20.931	20.6198	20.9607
COPZ1	23.376	22.2768	21.6715	22.9032	22.1212	22.0753	22.1717	21.8786	22.0329	22.9234	22.7021	23.1429	22.9721	22.2074	22.0586	22.4457	22.2227	21.1559
COPZ2	22.5119	19.939	20.8996	21.0282	21.1444	21.237	20.8725	21.4717	21.0702	20.8137	21.7618	21.1526	21.2632	21.2501	20.9358	20.573	21.4609	21.0507
COQ10A	None	None	None	None	None	None	20.1737	19.2702	18.6638	19.447	18.708	19.4935	14.7788	20.1459	18.434	19.5376	18.6462	20.4151
COQ10B	18.1185	None	18.2313	19.4449	18.432	19.9098	19.4349	19.4361	18.7175	19.7824	18.4921	20.1776	19.1984	19.0556	18.6655	18.4711	18.4999	20.2995
COQ3	20.064	20.4746	20.0715	22.224	19.8434	23.3737	20.5236	19.7466	20.5871	21.8649	20.2777	21.6182	20.7702	18.8227	20.2762	23.5467	19.7075	21.916
COQ5	20.4655	20.3941	20.182	21.3733	20.1095	20.1165	20.8475	20.0189	20.4349	21.1913	19.9015	20.5462	20.2907	20.2427	20.1922	20.73	20.2767	20.5198
COQ6	21.2954	20.3234	20.9	21.9867	20.7822	21.743	21.1341	21.2257	21.0899	21.3538	20.9125	21.2666	20.9026	22.5609	20.5754	21.5383	20.5247	22.9236
COQ7	20.6655	20.7038	19.6753	21.8337	19.9697	21.2923	21.1974	21.5797	19.939	21.5166	19.8487	21.8596	20.7174	20.1188	20.1785	21.9404	20.1651	22.2852
COQ8A	19.9337	20.6245	19.5984	21.567	18.4144	20.8892	21.3896	21.1211	19.7977	20.8748	19.5769	19.7409	19.7567	21.0012	19.7743	20.3503	19.9162	19.661
COQ8B	19.8046	17.0027	19.0645	19.2342	18.392	17.8455	19.9837	20.4515	19.1076	20.1344	18.859	20.6329	19.1145	18.1408	18.3552	19.121	18.6589	19.1494
COQ9	21.7639	21.7493	21.1988	22.9014	21.0758	22.0606	20.8311	22.2317	20.8682	21.8534	20.832	21.5002	21.3341	21.6948	20.6675	22.9059	20.5811	22.8295
CORO1A	26.091	27.0673	25.8353	24.8983	26.2495	25.1637	26.9404	26.8192	27.9346	26.5834	27.388	26.1201	25.8498	26.2327	26.2635	25.1021	26.1056	24.5668
CORO1B	23.8584	23.9824	24.4366	24.053	24.3684	24.0855	24.632	24.6386	24.3491	23.7837	24.5142	23.5652	23.9	23.8778	24.1132	23.8757	24.2976	23.6595
CORO1C	24.255	25.6023	26.3448	24.2464	26.5046	25.4888	24.5383	25.0274	25.2657	24.7971	25.2605	25.2935	24.6705	25.6209	25.5158	24.3481	25.7989	25.0863
CORO2A	22.39	21.2692	22.9145	21.1211	22.9377	21.1218	21.9636	23.1963	22.1805	21.5306	22.2082	20.9263	21.7099	22.1976	22.2209	21.3165	22.2895	21.768
CORO2B	18.4419	18.9597	19.182	19.461	19.0933	19.3358	18.7246	19.0307	19.0343	19.3656	19.6585	19.4523	20.0168	20.3385	19.456	20.4591	19.7762	20.6148
CORO7	15.927	16.8013	13.2836	13.8587	13.1835	14.2253	11.9144	16.3975	14.502	13.4429	13.9686	15.1281	13.8614	14.7422	12.7983	14.0574	12.9187	14.0291
CORO7-PAM16	23.907	24.0989	24.4616	23.5171	24.3856	23.9719	24.4156	24.4995	24.5908	23.9893	24.4239	23.8044	23.2998	23.4934	24.343	23.6521	24.1542	23.1456
COTL1	26.0875	26.1503	26.1116	23.7624	25.7508	24.8026	26.3115	25.8199	26.6604	25.0486	26.475	24.5211	26.0879	25.8356	26.0768	25.2719	26.1026	24.6936
COX11	None	None	None	None	None	None	18.3794	18.5126	18.2116	18.673	18.1408	17.4996	19.4613	18.2118	18.9523	17.9996	18.3103	18.3159
COX15	15.5463	13.5542	15.3873	15.4389	15.4004	14.4383	None	None	None	None	None	None	17.7575	17.2158	16.0987	16.7163	15.9997	16.7774
COX16	18.2727	None	18.0909	19.1424	17.7454	20.1586	None	None	None	None	None	None	None	None	None	None	None	None
COX17	20.8744	21.2665	20.8554	22.011	20.2662	22.3485	20.3687	18.4053	20.6075	21.8552	20.6933	22.4303	20.085	20.7686	20.5991	23.3148	20.6127	21.9497
COX19	19.5885	20.7202	19.2526	19.6861	18.8402	20.0801	19.3033	18.402	18.7101	19.7193	18.634	19.9274	18.6475	19.0473	18.5157	20.0376	18.5298	19.7861
COX20	18.5505	17.6086	18.6959	18.3953	18.3809	18.8049	19.4048	19.1008	18.2548	19.326	18.3214	19.4924	20.0443	19.6816	19.6755	18.7131	18.7613	19.3881
COX4I1	24.5478	23.4107	23.5319	23.8733	22.5844	22.492	24.258	23.4131	23.1991	23.7825	22.7791	22.3243	24.8129	23.7862	23.6976	23.8426	22.7706	23.3931
COX5A	23.1571	21.7227	22.9246	21.5056	22.2604	20.6806	23.1936	22.3257	22.4606	22.0054	22.4409	20.1378	22.5418	22.9491	23.4669	24.922	22.8811	21.6806
COX5B	22.4548	21.6062	21.8308	23.0234	21.2312	23.046	23.1694	23.1818	21.9188	22.3515	21.706	22.5559	21.756	21.7554	21.6748	23.4451	21.6995	22.6205
COX6B1	24.5509	24.9113	24.0326	24.3257	24.1223	23.7732	23.683	24.3316	24.1523	22.9785	24.1963	23.3561	23.7666	24.2055	23.8749	25.0028	24.1407	23.8046
COX6C	24.0574	22.7895	23.0661	22.5661	22.0807	20.3847	23.5808	22.6815	23.6283	23.0452	23.0616	21.3827	24.4211	22.9253	23.7038	21.8568	23.2008	21.1614
COX7A2	22.6562	21.6989	22.1524	19.6557	21.111	20.0665	23.2833	22.0319	22.355	18.4623	21.8579	16.4715	22.1106	23.0207	22.1373	22.9873	21.58	19.6595
COX7A2L	22.1989	20.5147	20.5359	19.8489	20.2564	20.6083	21.8667	20.0983	21.2986	20.6235	21.002	19.8297	21.8085	21.173	21.6358	19.3549	21.0274	19.4522
COX7B	23.6103	22.5682	22.3109	24.1759	19.312	23.0725	14.3601	22.3944	22.5183	17.9352	21.6842	23.1749	24.1549	22.8623	22.2399	25.2466	21.1476	23.3998
COX7C	22.2621	21.0027	21.0415	23.1372	18.8266	21.1664	21.6726	21.4452	21.348	22.8506	19.4968	21.235	22.4797	21.308	21.2185	21.7964	20.0144	22.0213
CP	25.7969	26.0005	27.2103	25.3528	27.0471	25.8833	24.7203	25.5041	25.2461	25.2212	25.965	25.7296	25.3612	25.6331	25.5012	26.4211	26.0925	25.5444
CPA1	25.1833	27.198	24.4329	29.688	24.8393	28.4977	25.9024	26.4167	24.128	28.1152	24.7065	27.1088	24.5547	26.3627	24.4111	28.4299	24.99	28.9067
CPA2	21.9321	23.7657	21.4982	25.6569	21.5144	25.1627	23.4686	24.3514	21.2418	25.1228	20.9857	24.2325	22.7876	24.0818	21.3115	27.6465	21.9141	24.7375
CPA3	26.0885	23.1175	22.9833	22.8194	22.9327	22.3315	22.1437	23.8446	21.7165	21.7746	22.242	21.8377	25.3201	23.1664	24.0832	25.1798	24.0047	22.6483
CPA5	22.6817	21.6269	21.1739	25.9248	22.3006	25.5148	21.9151	22.275	20.3423	25.1818	22.7324	24.3206	17.0958	22.5418	20.382	25.9585	22.7224	25.8847
CPB1	25.114	26.3925	24.6794	28.9031	24.5938	28.4859	25.8164	26.905	24.3306	28.0569	24.5226	27.4876	25.9209	27.0288	25.1017	30.6585	24.9234	28.8114
CPB2	23.3037	22.491	23.9277	21.6389	24.1498	21.9654	21.7808	24.2161	21.2209	21.1631	22.391	19.7552	22.8292	23.1758	23.093	22.3673	22.9728	21.6289
CPD	22.3745	22.9538	21.7404	22.6115	22.1892	22.9085	22.8333	21.5202	21.7048	22.7937	22.1306	22.6465	22.5061	22.0772	22.1144	22.0794	22.1542	22.3793
CPE	23.3101	23.4591	21.8262	24.6117	21.9266	23.2626	21.8117	22.889	20.4553	22.4959	20.8899	22.3402	23.4646	23.6753	23.5986	27.2398	22.4534	23.8034
CPEB3	14.3168	16.678	15.9156	17.1633	16.0586	16.2402	None	None	None	None	None	None	17.7454	17.9708	15.1486	17.1014	15.3628	17.0646
CPEB4	17.9342	17.5858	18.7152	19.258	18.8396	20.3321	18.4096	17.9966	18.3822	19.1925	18.8071	19.7387	13.9211	15.1622	18.3824	19.0675	18.5571	18.9888
CPLX2	18.4923	20.0795	17.1042	20.8619	16.1701	21.8163	17.848	15.5075	15.3815	18.185	16.0405	19.7112	18.1683	17.4274	18.0984	21.7301	17.4025	20.8724
CPM	18.4937	18.857	18.4189	17.143	18.0836	17.5648	18.5779	13.938	18.3055	17.8746	18.1568	17.6418	20.1355	19.3995	17.8548	18.3269	17.5507	17.2969
CPN1	20.8676	20.2745	22.239	20.1263	22.1481	20.8069	20.1578	20.1758	19.9747	20.355	20.1137	20.5776	20.0143	19.6764	20.2061	20.776	20.467	21.6345
CPN2	21.253	20.7951	22.2726	20.7079	22.5068	21.2231	21.1289	19.8061	20.3446	20.8485	20.795	21.2035	21.1878	20.4829	20.8652	21.09	21.5894	21.0762
CPNE1	22.861	23.8576	23.3005	21.7803	23.6671	22.0084	22.3283	22.9837	23.7158	22.0532	23.9348	22.007	22.7797	22.4786	23.7016	22.9136	23.8048	22.4031
CPNE2	21.6439	21.5074	21.3424	20.9409	21.7742	21.1779	21.2409	21.1432	21.0202	20.7365	21.3805	21.0123	21.3283	21.5024	21.3231	20.9164	21.3641	20.9951
CPNE3	23.2197	23.1276	23.8942	24.1517	24.4351	24.297	23.3004	23.6449	24.1218	23.7374	24.2747	23.4021	23.0605	23.2217	24.1343	23.5165	24.1697	23.6445
CPNE8	20.594	21.338	20.9077	20.4156	20.8541	21.2264	20.2771	20.9151	20.2861	20.9143	20.6627	21.1399	20.3204	19.6576	20.3003	19.888	20.704	20.375
CPOX	21.8697	22.3428	23.0694	22.1014	22.8829	22.1634	21.7613	22.6163	22.5144	22.0819	22.3962	22.4428	22.4035	22.376	23.2485	22.2497	22.7998	22.5413
CPPED1	22.9274	22.4104	23.4088	22.601	23.273	22.8928	22.5762	22.5677	23.3936	22.84	23.5099	22.6019	21.3569	23.2632	22.6921	23.8659	22.7001	22.3454
CPQ	21.5766	21.4821	21.9018	22.522	21.5589	23.6264	21.5275	21.9707	21.0659	22.9612	21.0931	23.3462	21.7367	22.4008	21.5446	23.9951	21.9029	23.1224
CPS1	22.0284	22.5169	21.5261	22.281	22.4867	22.7035	22.5974	22.2554	21.3757	23.0168	21.7091	21.7196	23.1318	22.2059	22.1958	22.8472	22.9251	22.6371
CPSF1	22.7211	23.1413	23.0537	22.9386	23.2996	23.1424	22.6418	23.5795	23.5851	22.8806	23.5452	22.7572	22.6704	23.3596	23.5615	21.7767	23.308	22.6157
CPSF2	22.0789	22.5976	22.2382	21.9733	22.6693	22.7171	23.3834	22.581	22.4947	22.3742	22.4024	22.9369	22.2372	23.1509	22.1543	22.296	22.1932	22.9141
CPSF3	15.1344	15.4454	14.2165	14.0592	14.534	14.5062	None	None	None	None	None	None	None	None	14.5228	16.3019	14.7186	15.2659
CPSF4	19.8709	19.797	20.7272	20.5045	20.6274	20.285	21.6293	19.9017	20.9605	20.823	20.7586	20.0197	21.1948	20.2195	20.5543	20.3877	20.462	20.1961
CPSF6	23.3147	22.7084	23.4031	23.074	23.0293	22.3436	23.9002	22.9601	23.2501	22.5142	23.0839	22.2491	23.0451	22.7824	23.0846	24.1659	23.007	22.6821
CPSF7	22.3812	22.4617	22.5585	21.9873	22.3254	22.0793	22.5971	21.3986	22.6826	21.802	22.2448	22.2347	22.0138	21.3538	22.3562	22.0073	22.3898	21.6451
CPT1A	22.6762	24.0339	23.3286	23.2124	23.6494	22.4236	22.8368	23.1879	23.5365	22.6204	23.7227	22.3554	23.4486	23.5023	23.5324	22.6725	23.4793	22.9405
CPT2	23.6025	24.0243	24.0258	24.4884	24.1265	23.911	24.5574	24.3522	23.9607	24.6086	24.0781	23.9883	23.5076	24.3093	24.2168	23.8615	24.1635	24.545
CPTP	17.3528	16.7714	17.3645	17.0555	17.8927	17.6273	16.9403	13.3693	17.884	15.6917	17.7419	17.1733	17.3645	16.8476	17.4712	16.7697	17.3333	17.379
CPVL	22.8507	21.552	22.8228	21.8269	22.6395	20.9262	22.4085	22.414	23.3368	21.3393	23.4316	21.6764	22.81	23.6291	21.7436	22.6631	22.0745	21.3289
CPXM1	22.2103	21.5986	22.4711	20.7842	22.0549	21.0145	22.3034	21.8992	21.1858	19.5732	22.2284	20.1644	21.5358	20.969	22.0607	21.0885	22.1843	21.2374
CPXM2	22.0249	22.0563	22.2759	21.5845	21.9857	21.8366	21.9616	21.1822	20.4419	21.1255	21.2355	21.5461	21.6582	22.3713	21.1154	22.1603	22.0354	21.8124
CPZ	20.3603	20.5318	20.8836	19.592	20.9685	20.0605	19.8519	18.7763	19.6224	19.7109	20.2103	20.5705	19.9538	20.6978	20.0748	19.7558	21.3039	20.082
CR1	17.9188	17.7897	17.5413	16.8066	17.5994	17.158	19.8119	19.3965	18.4693	17.3897	17.9253	17.4406	None	None	None	None	None	None
CR2	None	None	None	None	None	None	20.7603	21.5857	22.6878	19.3856	20.9015	19.7124	None	None	None	None	None	None
CRABP1	20.0809	None	20.3538	19.6488	20.4496	22.4403	20.3207	18.2533	19.8645	21.4788	20.333	21.3636	20.6597	21.5839	18.9227	22.2699	19.2833	19.9278
CRABP2	23.9158	22.6199	23.1919	20.7912	23.3364	22.028	22.5996	22.6863	22.0146	19.8977	22.4084	19.726	22.0621	22.8594	22.1619	21.7852	22.371	20.5039
CRACR2A	19.9963	18.3851	19.4544	18.3069	18.3664	17.4984	17.1618	19.0784	19.0736	18.9756	19.0373	19.3643	19.2861	19.4975	18.5117	19.8208	18.1028	19.0431
CRACR2B	None	None	None	None	None	None	None	None	None	None	None	None	19.4139	19.555	17.8487	18.6831	17.8124	18.7033
CRADD	17.1217	18.1065	16.3291	17.5169	16.5023	17.2961	17.3972	16.8136	16.7821	16.5813	16.9582	16.8612	16.5587	14.4919	16.9865	16.8943	17.3975	15.9469
CRAT	23.2373	23.6677	23.0158	24.4498	22.9637	24.1261	23.309	24.2826	22.9793	24.3928	23.0794	23.6435	23.4315	23.5524	22.7115	24.5368	22.7473	24.9025
CRBN	19.7687	19.6301	20.7137	21.2976	20.6159	20.1983	20.9965	21.8046	21.3778	21.1523	21.1544	20.5812	20.5366	20.871	20.8525	20.6328	20.7659	21.8381
CREB1	21.1081	22.5128	20.092	21.095	19.9931	21.4204	20.578	20.794	20.4043	20.8105	20.3564	21.2993	20.7502	18.9129	20.0043	21.1919	20.1174	21.0812
CREB5	None	None	None	None	None	None	None	None	None	None	None	None	19.5493	10.1506	15.7331	17.1579	15.8037	17.0538
CREBBP	20.5985	20.566	19.6034	20.3233	19.7348	20.5326	21.5945	21.367	20.071	20.4288	20.094	20.9679	21.4772	20.2395	19.633	20.6042	19.8135	20.7706
CREG1	15.5925	17.4388	16.9649	18.6334	16.3909	16.4465	16.8596	None	16.7147	17.042	16.9399	17.8703	None	None	None	None	None	None
CRELD1	21.8828	20.0977	20.8697	21.1469	20.9616	20.2587	21.2362	21.3094	21.1323	20.9446	20.6581	21.113	22.0974	21.2815	21.3923	21.4355	21.4355	20.9133
CRELD2	22.6316	22.1518	22.5094	23.6147	21.8556	21.2997	22.7661	22.7795	23.5668	23.4371	23.6092	22.0092	23.2676	23.2663	22.1603	25.5439	21.909	23.8541
CRIM1	None	None	None	None	None	None	None	None	None	None	None	None	18.5059	18.1062	17.7081	19.1183	17.6397	18.4468
CRIP1	22.4276	22.1256	23.806	22.0308	22.9807	21.4559	20.9622	21.1668	22.9988	20.553	22.5926	19.5333	20.9948	20.1939	23.1172	22.2845	23.2208	20.5542
CRIP2	21.5013	21.5385	22.5163	22.2245	22.4721	23.8483	21.0348	22.2456	21.9619	22.315	22.633	22.9488	21.4478	20.7284	22.4451	22.0379	22.836	23.4531
CRIPT	19.5508	20.5548	18.851	19.038	18.6855	17.9772	22.9409	22.1656	18.8565	19.299	18.856	19.1427	19.4401	21.1096	18.2993	19.7706	18.3804	17.5992
CRISP3	21.6807	22.6283	21.0974	20.6411	20.9891	21.2693	20.9395	22.1084	21.5647	20.7872	21.8629	20.207	20.9939	22.5789	21.3495	20.8382	21.0133	20.4699
CRISPLD2	22.4043	21.4895	21.638	20.6723	21.8446	20.8831	21.4961	22.1725	21.1577	21.9358	21.3083	21.7631	22.0075	22.1369	21.1759	21.1878	21.2992	21.2871
CRK	24.7112	22.3277	23.7522	23.5858	23.5917	23.3751	24.4595	23.7862	23.0656	23.0214	23.442	23.1986	24.0288	24.0629	22.9134	25.2422	23.3148	23.4607
CRKL	23.9962	23.7159	23.7112	23.3708	23.6474	23.4419	23.4705	23.236	23.9452	23.1016	23.9094	23.0475	23.4818	23.5734	23.6015	25.1986	23.7146	23.2095
CRLF3	21.5136	21.5298	21.9033	21.2989	22.123	21.1454	21.7568	23.1344	23.1553	21.3485	22.7412	20.94	21.9016	22.3998	22.1975	21.6477	22.1461	21.5192
CRMP1	22.5026	22.4538	22.1615	22.4849	21.8796	22.8293	22.45	23.162	21.7714	21.3584	22.0889	22.0055	22.7007	22.595	21.6667	22.6309	21.8911	22.8322
CRNKL1	21.3663	22.0607	21.5811	21.7318	22.0179	21.5747	21.822	21.7813	22.1584	21.9955	22.2243	22.1648	21.5391	21.7328	22.0971	20.7577	22.0386	21.3718
CROCC	23.6075	22.2549	22.768	22.8021	22.307	22.5672	23.3964	23.4212	22.6367	22.7394	22.4107	22.9664	23.5492	22.9629	22.62	23.901	22.8568	23.0985
CROCC2	20.0727	17.5371	19.5952	19.301	17.8872	19.0305	None	None	None	None	None	None	19.2703	17.7989	19.1094	18.5542	16.9498	16.421
CROT	20.2785	19.8117	19.9681	19.9131	18.9466	19.0775	17.577	None	18.5718	19.4747	17.0285	17.7866	19.7163	19.1908	19.1897	18.4183	19.3303	18.8529
CRP	24.0741	20.8326	24.5571	18.5836	24.1549	19.94	19.3474	21.6082	18.4697	19.203	19.3887	19.2997	20.5962	20.4002	20.1114	19.9075	20.7821	18.5499
CRTAC1	20.8282	19.3466	20.5839	19.3903	20.1344	18.9262	20.3892	20.889	19.592	20.1359	19.7605	20.1036	20.2225	19.3564	20.1111	20.79	20.5418	20.1113
CRTAP	24.007	23.2588	23.4489	22.3919	23.4899	22.4933	22.5183	24.1133	23.0256	20.9621	23.5305	21.0237	23.4182	23.1844	23.5304	22.3211	23.5561	22.195
CRTC1	19.4752	18.472	18.4424	19.2404	17.5095	18.6902	18.6188	18.0892	18.2727	19.0281	16.7431	18.4658	19.0452	18.5922	18.5611	20.1545	18.7563	19.7378
CRTC2	21.0306	20.9546	20.4738	21.0716	19.9117	20.6132	21.065	20.6995	20.8504	20.7507	19.2817	19.9032	20.4307	21.7215	20.681	21.873	20.5002	21.1577
CRTC3	22.5067	20.9735	19.3649	19.5359	19.2907	20.15	22.0241	21.4873	19.685	19.5129	19.4653	19.6077	19.5089	20.2655	19.4146	20.2185	18.875	19.4075
CRY2	17.0666	16.5701	16.308	17.0528	16.7438	17.9231	None	None	None	None	None	None	None	None	None	None	None	None
CRYAB	23.302	21.9553	21.718	22.8242	21.7182	22.6182	21.5671	21.2984	21.0899	22.0657	21.7501	21.6351	21.8605	20.8078	21.2762	26.2323	21.8257	22.0583
CRYBG1	22.3135	22.5044	22.9345	22.1289	22.8828	22.5704	21.986	22.1309	22.9409	22.6369	22.4157	22.2144	22.9337	22.9928	23.5795	22.5738	22.8947	22.7004
CRYBG2	18.4249	17.2941	17.9393	16.3218	17.4911	16.667	None	None	None	None	None	None	17.9969	18.1187	16.0986	17.8372	16.1579	17.2177
CRYBG3	21.8378	21.6815	21.7451	22.9059	21.6619	23.3991	22.5533	22.0732	21.8719	22.4482	21.921	22.6768	22.3476	22.4805	21.578	23.3504	21.5668	23.0598
CRYL1	21.9152	23.6147	22.2885	22.4449	22.3034	22.0456	21.7761	22.0765	22.6216	21.6778	23.0734	21.563	22.0548	22.1883	21.5046	22.1499	21.9853	22.4342
CRYM	17.321	14.0709	16.415	17.4203	16.6555	17.3857	20.2516	18.9842	19.011	18.9786	19.9135	18.3516	20.7303	19.6013	17.6643	19.7613	18.1144	20.3086
CRYZ	23.3608	22.7837	23.2173	24.3437	23.1217	23.2449	22.9349	23.3565	22.9904	24.0023	23.0986	23.7892	23.2009	23.9284	23.3454	24.0333	23.6018	23.6767
CRYZL1	21.4177	22.5807	22.3903	22.052	22.3222	20.5841	21.2515	21.6174	21.8485	22.0466	21.9732	22.2136	21.9391	22.0447	22.1202	22.4944	22.3063	22.5004
CRYZL2P-SEC16B;SEC16B	None	None	None	None	None	None	17.9694	18.4205	16.206	17.9933	16.3363	18.6547	18.3257	18.0632	16.8309	18.6276	16.4478	18.4198
CS	23.2765	24.0878	24.1773	24.3576	24.3392	23.4425	23.2589	23.0422	24.6684	24.1686	24.5823	23.3955	23.9371	24.0692	24.7126	23.0863	24.3601	23.117
CSAD	None	None	None	None	None	None	18.4494	17.7983	17.7464	17.8668	17.6003	18.2279	17.4801	18.6897	17.4661	18.8721	17.9144	19.1085
CSDE1	20.7229	23.9044	24.6818	25.5838	24.4975	25.4113	24.1156	24.4604	24.695	25.0697	24.6551	25.0809	23.6361	23.5737	24.7139	23.6048	24.3411	24.4475
CSE1L	23.8018	23.8723	24.2603	23.9014	25.1739	23.9687	23.4999	23.9686	24.6818	23.6587	24.8463	23.4413	24.1318	24.2121	24.9443	23.5277	24.9212	23.9564
CSF1	18.4002	15.0028	18.1219	16.9047	18.0605	17.2653	None	None	None	None	None	None	18.5069	17.2158	17.2706	18.4965	17.4443	17.9604
CSF1R	19.6488	19.5083	19.7898	19.147	19.4688	19.3029	20.8293	20.4619	19.224	19.1886	19.3481	20.2118	19.4262	20.4296	19.1512	19.2079	19.4773	19.5303
CSGALNACT1	None	None	None	None	None	None	None	None	None	None	None	None	17.8856	17.4345	17.537	17.3519	17.5699	17.1797
CSGALNACT2	16.0356	16.7305	15.9139	17.1716	16.5903	16.9111	14.6282	15.0856	16.5709	16.2565	16.6694	17.4008	16.6554	16.7047	16.4472	15.2194	17.0998	16.5493
CSK	22.0258	22.322	22.994	21.7237	23.2985	21.9361	22.8038	23.3661	24.2158	21.9136	23.9737	22.3929	22.4884	22.9334	23.0174	21.7136	23.1088	21.5522
CSNK1A1	22.5486	22.6729	21.9734	21.9567	22.4882	21.7551	20.6799	22.7055	21.9109	21.8012	22.2832	22.5859	21.593	20.5561	22.5353	20.4148	22.2351	21.5234
CSNK1A1L	21.2338	20.9838	21.33	21	21.8523	21.3298	20.9813	20.4998	21.2289	20.4454	20.7241	19.922	20.4513	20.3781	21.1758	19.7045	21.15	20.8414
CSNK1D	19.7115	20.1292	18.9016	18.3405	19.3098	17.762	18.8068	16.4319	18.6567	18.9886	18.6886	19.2529	20.2017	19.1741	19.0002	19.6802	18.855	18.5525
CSNK1G1	17.5721	17.0793	16.9729	16.652	17.0133	17.5727	19.8798	19.481	17.6461	16.2832	17.157	15.6843	17.9778	16.2843	16.8334	16.2387	16.9641	15.7229
CSNK1G2	19.5088	18.8304	20.1331	19.2333	19.7385	18.2899	19.8686	20.3051	19.8068	19.41	19.521	19.2778	19.9703	20.2819	19.3865	19.2217	19.1868	18.5392
CSNK1G3	None	None	None	None	None	None	None	None	None	None	None	None	14.7795	None	13.1282	11.832	12.9648	11.3404
CSNK2A1	23.1375	22.7954	22.9004	22.2335	22.7783	22.6564	21.8555	22.2914	22.5826	22.375	22.773	21.9783	22.544	22.3764	22.5595	22.1041	22.5575	23.2336
CSNK2A2	21.9077	21.8402	22.1885	21.4442	22.3446	21.6509	22.3172	22.4469	22.2168	21.0685	22.2804	21.2457	22.3349	22.8016	22.1979	21.8785	22.0708	21.8802
CSNK2B	21.902	22.9008	22.7397	23.3549	22.5501	24.2889	22.0691	22.2828	22.4329	23.0052	22.3645	23.3716	21.7876	22.7457	22.5028	22.9194	22.4107	23.7324
CSPG4	21.8868	21.9631	21.9209	21.2518	21.8193	21.3485	20.9828	None	20.4081	18.5828	20.5805	19.1392	22.0912	21.3938	23.3264	21.9643	22.3655	21.5921
CSRP1	24.9382	25.3659	25.9713	25.0671	25.3164	25.1022	24.0163	25.3078	24.8185	24.4501	25.2118	25.2702	24.8287	26.0022	24.7095	24.9038	25.442	25.3675
CSRP2	22.2828	22.2598	23.6481	22.439	23.3363	22.9378	22.6953	23.4986	22.7168	22.3204	23.2244	22.6993	22.9439	23.3974	22.3407	22.5419	23.3658	23.5665
CSRP3	19.0942	20.0806	19.7447	17.9228	19.1395	17.102	17.8775	19.4066	18.8574	17.1007	18.9044	12.7567	19.0416	20.02	18.5523	19.1063	18.8612	19.201
CST1	21.0382	19.4739	20.511	19.2452	20.6123	19.1867	20.542	19.3293	19.222	17.4343	19.5932	17.8298	19.8905	19.8613	19.1508	18.0878	20.3998	19.5263
CST3	22.7147	22.7931	22.4934	21.8949	22.1101	20.7424	22.0038	21.4407	21.4604	20.6107	21.6134	20.1247	22.619	24.1504	21.9782	23.7291	21.8646	21.1816
CST6	17.9538	17.5075	18.2547	15.3113	16.8798	15.6435	None	None	None	None	None	None	17.5382	17.3785	15.7154	17.3885	15.5295	16.2433
CSTA	22.1838	22.2384	22.6872	21.0727	22.1969	20.8794	22.4169	22.9265	22.4224	21.7601	22.3469	20.8227	22.079	21.8749	21.5341	22.5023	21.1262	20.8034
CSTB	23.9204	22.7614	23.0029	22.7986	23.5388	22.4867	21.2122	21.3189	21.77	21.291	22.4984	21.048	22.6774	22.1001	22.3719	22.489	22.9973	21.3831
CSTF1	20.7462	21.6587	22.0853	22.0243	22.0503	21.3379	21.3161	19.7634	22.167	21.4229	22.1273	21.511	21.89	21.0481	22.3668	21.2686	22.2752	21.5796
CSTF2	22.531	20.8631	21.538	21.9124	21.4095	21.2922	22.523	20.8979	21.7547	21.435	21.4733	21.3332	22.4679	21.4029	21.8176	22.5672	21.5744	20.7397
CSTF2T	22.2323	22.6206	21.7064	22.2701	21.4359	22.1816	22.2737	21.0615	21.809	21.7962	21.6837	22.3347	21.4542	21.6949	21.7147	23.0502	21.6833	22.5489
CSTF3	22.1063	23.0505	22.4652	22.3923	22.8146	22.4026	22.6024	22.8554	22.901	22.7698	22.8348	22.9353	22.4575	22.5701	23.0434	22.2794	22.7702	22.6506
CTAGE4;CTAGE8	17.1699	17.1436	17.4	23.1815	None	21.6614	None	None	None	None	None	None	None	None	None	None	None	None
CTBP1	22.3075	22.6498	23.14	22.4894	23.2787	22.7079	22.166	22.7762	23.0559	23.2527	23.245	23.1272	22.6291	22.966	22.8501	22.9514	23.1682	23.1364
CTBP2	22.2744	22.7068	23.1037	22.6443	22.9605	22.7857	22.5178	23.087	22.832	22.0788	22.4376	21.903	22.4667	22.1198	23.1972	22.5772	23.1154	21.6921
CTBS	22.2671	20.9386	22.5934	21.4228	22.3035	20.894	21.7917	19.9581	22.0989	21.2943	22.3442	21.5621	21.6425	21.7478	21.5397	22.7683	21.7954	20.9491
CTCF	22.4244	23.0474	22.323	22.3823	21.9125	21.4187	22.6156	22.4166	22.7965	22.3059	22.1646	21.1406	21.6307	21.317	22.3865	22.0013	21.778	21.9726
CTDP1	21.6073	21.9386	21.8376	21.9306	21.8409	22.0094	22.6293	22.2705	22.0232	22.3161	21.8937	22.7895	21.9767	21.799	21.676	21.9909	21.869	22.0202
CTDSP1	17.6727	17.0921	17.2285	17.3503	17.0332	18.0406	18.8377	18.3281	16.7617	17.0988	16.7819	17.7926	16.3745	16.2323	16.7892	16.2434	16.4187	17.3951
CTDSPL	15.2362	15.7091	14.3962	13.4597	14.4287	13.9334	None	None	None	None	None	None	15.141	10.9814	14.4073	14.0934	14.4667	13.9412
CTDSPL2	21.3264	20.0974	20.7999	20.9783	21.223	21.018	21.6312	21.1086	21.2717	21.2571	21.2078	22.1703	21.153	20.629	21.1957	20.0242	21.1846	21.07
CTGF	22.3472	22.6697	22.665	21.8312	22.1291	22.0161	22.9102	22.2471	21.853	22.1651	22.4557	22.4961	22.8052	23.033	22.2324	22.59	22.4808	21.9383
CTH	21.4776	21.4843	20.8265	23.7765	20.7565	23.4952	21.068	20.7217	21.1903	22.3735	21.5518	21.5968	21.3301	21.6866	21.0501	21.8564	21.0813	23.307
CTHRC1	23.2048	21.1911	23.2314	20.8092	23.2958	21.8236	21.3897	20.9882	22.0229	20.0109	23.1855	21.4391	21.7095	20.9305	22.2165	21.4378	23.3273	21.714
CTIF	20.6662	21.2946	21.2472	21.0078	21.4788	20.7677	20.7121	20.2279	21.115	20.8655	21.8451	21.7092	20.5962	20.9896	20.8337	20.935	21.8157	21.6168
CTNNA1	24.526	25.834	25.3444	25.6209	25.6353	25.4788	24.5489	25.6103	24.8767	25.3832	25.1763	25.4051	25.0925	25.5706	25.1868	24.9252	25.4228	25.5055
CTNNA2	None	None	None	None	None	None	4.28714	None	13.003	14.6449	13.7044	15.397	None	11.779	12.9082	None	13.357	14.9743
CTNNAL1	17.6436	17.191	16.6326	19.4376	17.09	19.3973	18.0557	19.0343	17.9453	19.4651	17.9347	20.6749	None	None	None	None	None	None
CTNNB1	24.2102	24.4299	24.4924	24.4151	24.61	23.9245	24.0892	24.6603	24.0468	24.0435	23.9847	23.518	23.7033	24.2085	24.4483	24.1302	24.4892	24.1454
CTNNBIP1	19.1457	17.9703	18.0698	17.3762	17.6078	16.6473	None	None	None	None	None	None	18.0805	18.0508	17.5681	17.5498	17.4868	16.6039
CTNNBL1	21.4162	22.4775	22.2365	22.2929	22.227	22.0076	21.4366	21.6115	22.5807	22.1988	22.6298	22.0014	21.6908	23.234	22.5066	21.8665	22.362	22.4487
CTNND1	25.8317	24.9771	25.0467	25.8633	25.0526	26.2437	24.873	24.531	24.6105	25.1833	24.7736	25.4408	25.3684	24.9074	24.6372	25.5607	24.8749	25.6977
CTNND2	19.3572	20.466	17.8932	20.6951	17.4887	21.2779	18.6323	17.9197	15.981	19.4789	16.2043	20.2226	19.7275	14.9131	16.5071	20.7899	16.7524	20.8501
CTPS1	22.8225	23.1584	23.2115	22.7094	23.4417	23.4905	22.1622	22.4874	23.3303	23.5281	23.0772	22.8448	22.8123	23.5293	23.975	22.472	23.4962	23.1576
CTPS2	22.3771	22.1948	22.8663	23.5753	23.1902	23.2649	22.1557	21.8983	22.7507	23.0625	22.8994	23.0735	22.5092	22.1254	23.1051	22.3839	23.2507	22.9289
CTR9	21.9047	22.7257	22.6126	22.5541	22.9467	22.7335	22.5347	22.9497	23.1789	22.5138	23.1556	22.4867	22.5779	23.0921	23.187	21.7332	23.093	22.4902
CTRB2	22.9933	24.6443	22.4171	26.4251	22.8517	24.722	25.4541	25.4305	22.7541	26.6033	23.7816	26.1564	24.4145	25.3781	22.6487	25.7823	23.2302	25.8237
CTRC	22.3566	23.1573	21.4679	25.6371	21.6742	26.4384	23.7529	25.0392	21.6048	23.775	21.0424	24.2244	22.2792	23.2818	20.9112	25.0552	22.1214	26.9689
CTRL	16.5548	18.8106	15.9173	20.8875	15.654	21.0942	18.5321	18.5311	16.956	19.7744	17.2009	19.475	9.12204	16.5989	16.0275	18.9225	16.7683	20.932
CTSA	23.2532	22.1434	23.6752	22.2604	23.5355	22.6598	22.0835	22.4301	23.4157	22.2669	23.6698	22.6442	22.6505	23.3615	23.122	23.2296	23.1541	21.7624
CTSB	24.4398	24.7598	24.7705	23.559	24.4632	23.4881	23.995	24.2267	23.7906	23.2115	24.1198	23.6224	24.0857	23.9133	23.4517	24.5876	23.4499	23.7463
CTSC	23.9396	23.8556	24.3776	23.1673	24.3761	23.0233	22.6211	23.9103	24.0043	22.7812	24.1739	23.3764	23.8017	24.4529	23.7622	24.5547	24.0018	24.0038
CTSD	26.3378	25.9565	26.3317	25.5216	26.4038	25.2966	25.8388	25.1129	25.6565	25.6298	26.0633	25.5859	25.8871	25.7746	25.7821	26.7101	25.9727	25.2594
CTSE	19.7515	21.9458	19.2398	19.2194	19.8226	20.0087	21.4952	20.7135	21.329	19.9025	21.1717	19.9953	18.495	21.1295	18.6458	15.8077	21.318	20.6405
CTSF	18.664	17.2868	18.2637	17.9147	18.2542	16.5743	18.54	15.6159	18.3218	17.5677	18.4318	16.1251	19.2494	19.1468	18.7151	18.1276	18.7779	17.3219
CTSG	24.576	25.1564	23.8367	23.6773	23.8108	23.8389	25.1162	25.3927	24.0663	23.3937	24.4263	23.4065	24.2883	24.8674	25.1714	24.1847	23.8068	23.3685
CTSH	22.0442	22.8503	22.8447	22.6792	22.677	23.5401	21.5736	22.3367	22.9353	22.8362	23.5382	23.6237	21.3208	22.5373	21.3935	22.7481	21.933	22.463
CTSK	21.4751	21.5294	21.276	20.5417	21.2889	21.1984	21.7846	21.3914	21.9437	21.5087	22.4108	22.4335	20.791	20.8433	20.2869	21.1672	21.5425	21.2244
CTSL	22.7185	22.8288	22.5788	22.0307	22.3121	22.4265	21.4298	22.2266	21.6784	21.2457	21.8865	22.0586	20.38	20.9499	21.0399	22.0837	21.4679	22.3124
CTSO	None	None	None	None	None	None	19.3701	19.202	19.6155	18.5768	19.6305	18.886	19.9402	19.2092	19.5368	19.9765	19.5635	19.4189
CTSS	21.7212	22.3069	21.6882	20.0854	21.4431	21.0014	23.0482	22.5546	22.2973	22.5562	22.6671	21.6279	21.9037	23.3062	21.1078	22.8525	21.4195	21.9315
CTSV	21.9501	20.3455	21.4559	20.0359	21.4667	20.1944	20.52	14.9023	19.9751	19.314	20.2761	17.8425	21.7084	20.2946	19.4369	21.1513	19.5218	16.9046
CTSZ	23.8318	23.8554	24.0804	22.7682	23.7865	23.36	23.6709	22.607	23.9132	22.3479	24.108	22.6525	23.5619	23.7706	23.1457	24.104	23.5395	23.6495
CTTN	26.8283	26.2815	26.481	26.3453	25.8583	26.5638	26.3469	26.2533	25.4612	25.8701	25.6746	26.2861	25.9564	25.7866	26.0395	27.4524	26.2214	26.2125
CTTNBP2NL	22.4363	22.7638	22.3058	22.0977	22.1436	22.7712	22.0796	22.0558	21.7695	22.0076	21.928	22.7581	22.3838	22.6728	22.1437	22.66	22.406	21.9869
CTU1	18.443	20.266	19.3129	18.1938	19.3786	18.8092	17.7603	None	18.1452	18.745	18.1352	19.4973	18.7469	19.5194	18.7112	19.4155	18.5633	19.8273
CTU2	19.8016	20.1857	19.9233	19.0418	19.8718	20.1011	16.651	19.5743	19.3919	19.228	19.577	19.7619	18.791	18.8286	20.119	17.7364	19.7249	19.311
CUEDC1	17.3735	17.221	17.8368	16.7795	17.5161	16.2758	19.7227	18.6889	17.416	17.5306	17.7608	16.6692	18.9366	17.51	18.0341	17.7039	17.744	17.781
CUEDC2	20.0206	16.6171	18.5248	18.6373	18.1075	18.6578	17.9007	17.0089	17.8408	18.1214	17.8375	18.9337	19.6443	18.5513	18.0271	19.5776	17.9362	18.7867
CUL1	23.1216	23.7913	23.4407	22.9626	24.1867	23.0398	22.8732	23.4713	23.8611	23.3509	24.1213	23.0718	23.1748	23.8571	24.0142	21.7266	24.0534	23.0118
CUL2	23.2599	24.0503	23.4467	23.5056	23.7824	23.4488	22.9795	23.3285	23.7171	23.5578	23.8403	23.7577	23.1225	23.6497	23.596	22.565	23.6996	23.8374
CUL3	23.2102	23.2964	23.3462	23.5746	23.7375	23.5457	23.4806	23.7016	23.8985	23.8342	23.9978	23.5133	23.0843	23.0254	24.0074	23.0635	23.9031	23.6558
CUL4A	22.0128	22.224	22.3581	22.0693	22.8488	22.378	21.8599	21.9055	22.6101	22.3217	22.7556	21.7555	21.4506	21.2941	22.3043	21.516	22.2576	22.0581
CUL4B	22.7441	23.6669	23.3177	24.0401	23.8797	23.6897	23.1796	23.8403	23.9672	23.7955	24.0874	23.7933	23.4128	23.6677	23.9125	23.116	23.8005	23.8714
CUL5	23.1164	23.8275	23.2566	23.8501	23.7133	24.3357	23.3716	23.6939	23.7487	23.9321	23.9517	23.8804	23.1338	23.7463	23.5258	22.794	23.7739	23.4276
CUL7	20.2386	19.8251	19.6708	20.2658	20.3331	20.332	20.6836	21.1193	19.8899	20.3225	20.0897	21.0266	20.0727	20.704	20.0759	19.6852	20.3492	20.7623
CUL9	17.2264	15.3105	14.9935	17.2475	14.3463	15.2746	16.4928	16.4544	15.7063	15.3071	15.6308	16.0777	15.9824	16.8603	15.6185	15.9787	15.8723	16.9496
CUTA	23.2263	21.0077	22.1369	20.8694	22.6426	21.6914	22.7482	22.3578	21.4636	21.7084	22.6129	21.8455	22.063	22.2618	21.6539	23.7482	22.5334	22.0918
CUTC	19.6917	19.8467	20.0091	20.9662	20.0271	22.3347	19.1443	18.3778	21.2985	20.8811	20.6668	21.6565	16.8905	18.7469	19.7542	20.6869	20.095	21.9769
CUX1	23.094	23.9827	22.3137	23.3257	22.7543	23.0113	23.1028	22.9113	22.5634	22.9623	22.8958	23.3267	23.2213	22.5181	22.8904	23.2845	22.9804	23.0569
CUZD1	18.9047	19.2995	16.421	20.5397	16.4223	21.011	19.1134	20.073	17.5954	20.2184	16.0999	20.0099	22.7411	22.729	15.5673	18.8723	16.0793	20.9448
CWC15	22.6626	21.5858	22.1895	21.7255	21.7503	20.1433	22.4469	21.7858	22.354	20.4946	22.1397	20.1237	22.5959	22.8533	22.082	22.9782	21.6578	20.736
CWC22	21.4584	21.2777	21.1617	21.3898	21.1281	20.6261	21.4019	19.6536	21.7056	21.2807	21.6499	21.1446	21.6153	21.8666	21.6738	20.7787	21.6755	21.5078
CWC25	18.3197	18.571	18.2328	18.5653	18.2327	18.7316	19.4609	18.3247	18.4985	18.2126	18.2497	18.1167	None	None	None	None	None	None
CWC27	21.7382	20.7441	21.5647	21.9765	21.2224	22.249	20.4839	20.3915	21.8061	21.7667	21.4349	21.0679	21.7714	20.7412	21.6	21.7588	21.2622	21.6423
CWF19L1	21.0042	22.7992	21.6191	21.5056	21.8372	22.9631	21.4175	21.9813	22.0544	21.9871	22.0061	22.418	21.7482	22.4728	21.4676	21.0353	21.4782	22.1307
CWF19L2	20.3268	19.2541	19.1698	20.4517	19.2269	21.0653	20.6561	19.5905	20.056	20.0871	19.5773	19.9358	21.6011	19.3527	19.0246	21.0753	18.9165	21.0145
CX3CL1	19.1864	None	18.9189	18.0051	18.8059	18.6249	None	None	None	None	None	None	20.0279	19.4046	19.1587	18.9353	19.433	18.5396
CXADR	18.8863	20.3131	17.6976	19.4875	17.5803	18.8221	20.0283	19.406	16.9733	19.6655	17.1274	20.0028	18.7277	20.5511	18.2372	19.4505	18.3149	19.3949
CXCL1	None	None	None	None	None	None	None	None	None	None	None	None	19.2899	19.8668	19.5296	17.6057	18.7225	19.7156
CXCL12	18.1253	18.9324	18.9251	19.2448	19.0285	19.4024	19.5761	18.229	17.449	18.7837	18.1631	19.0939	18.7469	18.7562	18.7811	18.3543	18.8268	18.4137
CXCL14	20.0039	19.5533	21.4447	18.4816	19.7728	19.0221	None	None	None	None	None	None	21.7864	21.7066	19.6579	20.5418	18.8716	19.4674
CXCL16	17.2911	17.4588	19.4998	19.1986	19.4607	19.194	None	None	None	None	None	None	None	None	None	None	None	None
CXCL5	21.0275	21.2747	20.7882	21.3581	20.9844	20.5497	21.3821	20.4746	20.5855	19.8756	20.4925	17.9811	19.861	20.0751	20.2135	17.6074	19.7165	19.1544
CXCL6	None	None	None	None	None	None	None	None	None	None	None	None	19.4007	19.7632	15.9992	16.9024	16.0186	16.0316
CXCL8	None	None	None	None	None	None	18.6904	17.2602	17.7443	16.7834	18.1386	17.7168	20.6125	21.5731	18.7297	18.6772	18.4681	17.528
CXorf38	20.5734	20.3836	21.3771	20.0211	21.3263	19.6681	22.6686	21.618	21.4734	20.5326	21.3056	20.3214	21.1259	21.3561	21.3207	21.0849	21.0778	20.9605
CXorf56	21.1233	16.915	21.2576	21.5256	21.2087	20.6368	21.2905	21.912	21.6544	21.1562	21.2481	20.8651	21.3086	21.0646	20.9974	21.2853	21.0472	20.9405
CXXC1	19.9209	19.2891	19.3909	19.7936	19.4907	19.4843	19.0382	18.0588	19.6682	20.0151	19.427	19.9728	19.6127	19.3667	19.2893	19.8256	19.4455	19.6352
CXXC5	19.0609	18.5532	18.2849	18.9933	17.9969	18.3625	18.3864	16.2499	17.644	18.5064	17.5388	17.9536	18.8984	18.6108	18.2914	18.3255	18.5904	17.1161
[truncated: 7,416 more rows]
